# Supplementary material for: Comparative Analysis of Physiological, Hormonal and Transcriptomic Responses Reveal Mechanisms of Saline-Alkali Tolerance in Autotetraploid Rice (Oryza sativa L.)
Source: Int J Mol Sci. 2022 Dec 18;23(24):16146. doi: 10.3390/ijms232416146 (PMC9783840; doi:10.3390/ijms232416146)
Supplement: Supplementary file 1 [file ijms-23-16146-s001.zip]

Archive with 2 entries (2 files):
- Supplementary Legends.pdf
- Supplementary Table1-11.xlsx
