# Supplementary material for: Comparative Analysis of Physiological, Hormonal and Transcriptomic Responses Reveal Mechanisms of Saline-Alkali Tolerance in Autotetraploid Rice (Oryza sativa L.)
Source: Int J Mol Sci. 2022 Dec 18;23(24):16146. doi: 10.3390/ijms232416146 (PMC9783840; doi:10.3390/ijms232416146)
Supplement: Supplementary file 1 [file ijms-23-16146-s001.zip › Supplementary Table1-11.xlsx]

## Sheet: Table S1
Table S1. RNA-seq data of 93-11 diploid and tetraploid rice under Na2CO3 Stress.
ID		ReadSum	BaseSum	GC Content (%)	Q30 (%)
Leaf	DC-1	23146178	6923847472	57.27	91.27
	DC-2	25978895	7766654082	56.86	91.33
	DC-3	30975288	9261139486	56.29	90.4
	TC-1	26540318	7931398718	55.36	91.68
	TC-2	26651441	7952524374	56.84	90.8
	TC-3	31904226	9520155568	57.59	90.22
	DS-1	26195172	7828933290	56.73	90.96
	DS-2	23904614	7137222134	58.04	90
	DS-3	35977418	10746002668	57.33	90.32
	TS-1	22858410	6811963448	59.24	90.5
	TS-2	28727290	8573059840	59.67	89.27
	TS-3	34613117	10328184440	57.94	90.05
Root	DC-1	23085645	6894353262	56.95	91.56
	DC-2	26003922	7770753096	57.49	91.35
	DC-3	33843566	10100035296	57.42	90.56
	TC-1	26530766	7910777698	58.19	89.4
	TC-2	26168942	7792666464	57.88	90.48
	TC-3	29186712	8714398958	56.04	90.66
	DS-1	22705794	6788621852	52.48	88.61
	DS-2	22925134	6849816302	52.01	88.58
	DS-3	29225210	8735055832	58.28	89.52
	TS-1	26964597	8071580182	61.01	91.2
	TS-2	25989143	7775727596	60.93	91.32
	TS-3	34638838	10361269382	61.44	90.36
DC: diploid under control condition; TC: tetraploid under control condition; DS: diploid under Na2CO3 stress; TS: tetraploid under Na2CO3 stress; L: leaf; R: root. -1, -2, -3 indicate three biological replicates.

## Sheet: Table S2
Table S2. Summary of transcriptome data in 93-11D and 93-11T derived from PacBio RS II platform.
Samples	cDNA size	Subreads bases	Number of subreads	Average subread length	ROI	5' reads	3' reads	Poly-A reads	FLNC	Artificial concatemers (%）	Average FLNC read length	Consensus isoforms	Polished high-quality isoforms
93-11D	0-1K	-	-	-	-	-	-	-	-		-	2508	2,328 (92.82%)
	1-2K	6060104021	3294086	1839	166839	84713	97683	93148	69,697 (41.96%)	0.0045	1398	25054	22,632 (90.33%)
	2-3K	6481719370	2247514	2833	155629	82783	91047	88262	67,219 (43.28%)	0.0021	2425	26020	22,248 (85.5%)
	3-6K	3124405229	832722	3752	78723	47674	49819	48946	38,662 (49.23%)	0.0025	3567	19022	13,309 (69.97%)
	Above 6K	-	-	-	-	-	-	-	-	-	-	1327	33 (2.49%)
	All	15666228620	6374322	2808	401191	215170	238549	230356	175,578 (43.9%)	0.0031	2268	73931	60,550 (81.9%)
93-11T	0-1K	-	-	-	-	-	-	-	-	-	-	2991	2,801 (93.65%)
	1-2K	6376668828	3282329	1942	181420	87832	103165	97390	70,351 (39.05%)	0.0069	1430	27836	25,113 (90.22%)
	2-3K	6176837390	2193509	2815	149319	83278	91691	89349	69,208 (46.47%)	0.0026	2342	30002	25,675 (85.58%)
	3-6K	3229724374	924191	3494	80319	48315	50884	49789	39,387 (49.2%)	0.0032	3257	16166	11,284 (69.8%)
	Above 6K	-	-	-	-	-	-	-	-	-	-	1612	24 (1.49%)
	All	15783230592	6400029	2750	411058	219425	245740	236528	178,946 (43.73%)	0.0044	2184	78607	64,897 (82.56%)
ROI: Reads of insert; FLNC: Full-length non-chimeric reads.

## Sheet: Table S3
Table S3. Comparison of DEGs among different combinations in leaves.
DS vs. DC				TS vs. TC				TC vs. DC				TS vs. DS
Gene name	log2Fold Change	Padj	Regulated	Gene name	log2Fold Change	Padj	Regulated	Gene name	log2Fold Change	Padj	Regulated	Gene name	log2Fold Change	Padj	Regulated
Os01g0100900	1.45326	4.12e-16	up	Os01g0103900	3.7866	2.74e-13	up	Os01g0108600	1.16072	0.0218225	up	Os01g0101150	1.08746	0.452858	up
Os01g0103900	3.12695	5.18e-10	up	Os01g0104500	2.80735	0.0386694	up	Os01g0111700	1.346	0.00529623	up	Os01g0106300	1.14202	0.17185	up
Os01g0104500	3.52356	0.00524052	up	Os01g0110400	2.2467	7.03e-54	up	Os01g0115900	1.19264	0.327362	up	Os01g0110200	1.35755	0.05632	up
Os01g0105900	1.286	2.2e-11	up	Os01g0111900	1.23184	1.91e-06	up	Os01g0116900	1.38598	0.150718	up	Os01g0126900	1.74874	0.0390619	up
Os01g0107900	1.01838	2.47e-10	up	Os01g0112000	4.36075	1.61e-15	up	Os01g0116901	1.19898	0.121052	up	Os01g0127600	1.15309	0.385953	up
Os01g0108600	1.48785	0.000506372	up	Os01g0112500	1.32493	0.0152092	up	Os01g0123700	1.24961	0.193992	up	Os01g0129600	1.37993	0.44533	up
Os01g0109432	1.25939	0.0497944	up	Os01g0113200	2.14585	1.95e-09	up	Os01g0123800	1.21299	0.143497	up	Os01g0130200	1.58779	0.0593334	up
Os01g0110400	2.62682	1.92e-73	up	Os01g0118300	1.28857	0.0816411	up	Os01g0123900	1.2468	0.0147109	up	Os01g0134900	1.06956	3.86e-05	up
Os01g0112000	2.00337	2.82e-05	up	Os01g0118400	2.0718	3.02e-10	up	Os01g0124100	1.50374	0.00062068	up	Os01g0150800	1.70922	0.0291204	up
Os01g0113200	2.08573	2.64e-09	up	Os01g0118700	1.72832	2.41e-10	up	Os01g0134700	1.51412	8.92e-05	up	Os01g0150950	1.48439	0.00962575	up
Os01g0114100	1.37432	1.57e-12	up	Os01g0119000	1.91235	8.45e-12	up	Os01g0136450	1.03787	0.0926188	up	Os01g0151500	1.31366	0.0685846	up
Os01g0115900	1.20895	0.184599	up	Os01g0120600	1.44426	6.67e-05	up	Os01g0136700	2.38082	0.00134034	up	Os01g0168800	1.06054	0.228811	up
Os01g0118400	2.25721	2.73e-12	up	Os01g0121000	2.60666	0.00194947	up	Os01g0138400	1.4482	0.000154637	up	Os01g0186000	1.45379	0.0125573	up
Os01g0118700	2.54464	6.53e-22	up	Os01g0121500	1.45422	7.85e-05	up	Os01g0155500	1.51643	1.27e-05	up	Os01g0208400	1.10033	0.230832	up
Os01g0119000	2.47075	2.55e-20	up	Os01g0123700	2.15032	0.00295394	up	Os01g0172100	1.06019	0.00349757	up	Os01g0214600	1.40869	0.006567	up
Os01g0120400	1.21744	3.28e-11	up	Os01g0123800	2.28758	0.000123295	up	Os01g0173900	1.50829	0.00572263	up	Os01g0249200	1.13782	0.00719207	up
Os01g0120600	1.7175	8.93e-07	up	Os01g0124100	3.99232	7.53e-28	up	Os01g0186600	1.85031	0.060028	up	Os01g0262500	1.53261	0.00145408	up
Os01g0120700	1.0689	2.59e-07	up	Os01g0124200	3.11311	2.36e-30	up	Os01g0187900	1.12849	7.17e-05	up	Os01g0274800	2.51937	0.000986818	up
Os01g0121000	2.78932	0.000452779	up	Os01g0124401	4.93851	2.91e-73	up	Os01g0189800	1.17473	0.0091383	up	Os01g0281600	1.67741	0.00815921	up
Os01g0121500	1.98132	3.6e-08	up	Os01g0126900	2.52973	9.21e-05	up	Os01g0196300	1.98751	5.93e-06	up	Os01g0283600	1.21842	0.400556	up
Os01g0121600	2.34659	1.55e-09	up	Os01g0127600	3.21781	4.69e-06	up	Os01g0197700	2.81592	0.000253248	up	Os01g0285300	1.12092	0.0102525	up
Os01g0123700	3.1302	4.36e-06	up	Os01g0127900	1.51006	5e-05	up	Os01g0201100	1.08466	0.0495109	up	Os01g0294700	1.64127	0.00551323	up
Os01g0123800	3.37029	1.01e-08	up	Os01g0128000	1.42742	0.0306934	up	Os01g0213400	1.29265	0.0158254	up	Os01g0297200	1.04194	0.0340288	up
Os01g0123900	2.18682	2.67e-07	up	Os01g0129600	5.08037	3.93e-06	up	Os01g0217500	1.38225	0.00648264	up	Os01g0298400	1.14296	0.0515691	up
Os01g0124100	4.80867	3.75e-39	up	Os01g0130000	1.4132	6.11e-13	up	Os01g0218100	1.53473	2.07e-08	up	Os01g0300900	2.26777	0.0720742	up
Os01g0124200	2.84638	9e-26	up	Os01g0130200	1.26247	0.0628986	up	Os01g0220200	1.0032	0.150657	up	Os01g0302500	2.80735	0.0434103	up
Os01g0124401	4.69295	1.39e-66	up	Os01g0132000	3.02616	5.27e-62	up	Os01g0220400	1.88086	0.000629433	up	Os01g0311800	1.44267	0.000574735	up
Os01g0125800	1.28011	0.0299595	up	Os01g0132500	3.65437	1.08e-12	up	Os01g0221600	1.03103	0.349727	up	Os01g0342750	1.19704	0.248257	up
Os01g0127900	1.87555	7.67e-08	up	Os01g0133100	1.57679	0.077018	up	Os01g0227350	1.13962	0.145083	up	Os01g0346700	1.0765	0.64099	up
Os01g0128200	1.90238	1.65e-08	up	Os01g0135700	1.02574	0.0110838	up	Os01g0227500	1.14473	0.00737652	up	Os01g0388000	1.49596	0.0102487	up
Os01g0129600	1.89308	0.0656763	up	Os01g0138400	1.29211	0.000130231	up	Os01g0237500	3.66635	2.61e-09	up	Os01g0389200	1.3295	0.00645248	up
Os01g0130000	2.21765	5.77e-30	up	Os01g0138800	5.50219	3.24e-50	up	Os01g0237750	3.75673	1.28e-16	up	Os01g0495900	1.02223	0.250519	up
Os01g0132000	3.7192	2.58e-94	up	Os01g0141000	1.19759	3.72e-05	up	Os01g0246700	1.78582	7.45e-05	up	Os01g0508500	2.04731	0.000120229	up
Os01g0132500	3.26571	5.55e-11	up	Os01g0141150	1.30714	0.0366488	up	Os01g0248500	1.22961	3.78e-05	up	Os01g0516200	3.19794	0.00179069	up
Os01g0134700	1.88623	5.91e-08	up	Os01g0151600	1.17235	5.91e-21	up	Os01g0261200	1.1331	8.23e-06	up	Os01g0542700	1.06413	0.236131	up
Os01g0135700	3.26647	9.19e-21	up	Os01g0153800	2.23947	0.0185541	up	Os01g0279400	1.03188	0.12947	up	Os01g0551400	1.24236	0.390997	up
Os01g0136400	1.29397	1.11e-15	up	Os01g0159000	4.98489	1.97e-05	up	Os01g0284900	1.15843	0.0270827	up	Os01g0563000	1.06565	0.0419636	up
Os01g0136700	1.36923	0.0619596	up	Os01g0159300	2.62729	5.57e-19	up	Os01g0289600	1.74512	0.00189759	up	Os01g0572300	1.02953	0.0132436	up
Os01g0138400	2.86375	2.16e-18	up	Os01g0159400	1.4597	3.2e-14	up	Os01g0297200	2.12588	2.95e-08	up	Os01g0583300	1.23967	0.15118	up
Os01g0138500	2.24818	4.41e-16	up	Os01g0159800	1.96774	5.8e-06	up	Os01g0307686	2.54314	0.000430179	up	Os01g0609200	1.72935	0.000912874	up
Os01g0138800	5.16746	2.36e-43	up	Os01g0164800	1.58496	0.0476844	up	Os01g0311800	1.68806	0.000251289	up	Os01g0612200	1.35011	1.54e-07	up
Os01g0141000	1.22716	2.07e-05	up	Os01g0164900	1.49643	0.251529	up	Os01g0314800	2.55723	1e-07	up	Os01g0615100	2.0241	0.226761	up
Os01g0142800	1.49526	0.00268127	up	Os01g0165000	1.69243	7.78e-14	up	Os01g0326300	1.1321	0.0659321	up	Os01g0621600	1.12257	0.101539	up
Os01g0149200	2.52838	2.23e-05	up	Os01g0165100	2.17393	8.67e-08	up	Os01g0332100	1.02818	0.250188	up	Os01g0631900	1.07582	0.0824412	up
Os01g0149800	2.48677	5.93e-11	up	Os01g0167400	1.85047	4.09e-07	up	Os01g0332150	1.46263	0.28073	up	Os01g0645000	1.57577	0.00942577	up
Os01g0149900	2.02898	3.01e-08	up	Os01g0167600	1.25376	0.180934	up	Os01g0337500	1.91154	6.13e-12	up	Os01g0647200	2.26704	0.00131963	up
Os01g0151600	1.47944	8.59e-36	up	Os01g0172100	1.30154	5.6e-05	up	Os01g0342750	1.88194	0.00789205	up	Os01g0650000	1.02425	0.137861	up
Os01g0153800	2.41504	0.00414547	up	Os01g0174300	2.30256	0.332965	up	Os01g0352100	1.01792	0.138394	up	Os01g0650100	1.2115	0.0599255	up
Os01g0157900	1.35483	2.88e-09	up	Os01g0179000	3.98643	7.62e-29	up	Os01g0356400	1.07561	0.00135785	up	Os01g0662300	1.18411	0.0189173	up
Os01g0159300	3.50139	2.4e-33	up	Os01g0179600	1.22258	0.00628105	up	Os01g0389200	1.5025	0.00291403	up	Os01g0669100	1.12244	0.106884	up
Os01g0159400	1.79293	1.31e-21	up	Os01g0180000	1.23816	0.0254133	up	Os01g0389700	1.09384	0.00595087	up	Os01g0673700	1.17157	0.0744467	up
Os01g0159800	2.03049	1.61e-06	up	Os01g0181166	1.3505	0.0920951	up	Os01g0498300	2.5025	1.6e-09	up	Os01g0677900	1.43998	0.0414977	up
Os01g0165000	2.57319	4.72e-31	up	Os01g0182400	1.75918	2.95e-11	up	Os01g0504500	1.01594	7.95e-06	up	Os01g0685400	1.04755	0.0304992	up
Os01g0165100	3.34903	4.32e-17	up	Os01g0183000	1.54959	2.61e-07	up	Os01g0511100	1.24931	0.00132512	up	Os01g0687400	1.34958	0.000744133	up
Os01g0166100	2.04749	7.49e-27	up	Os01g0183300	1.11718	0.00164366	up	Os01g0515300	1.52607	0.0177653	up	Os01g0688000	1.0751	0.373478	up
Os01g0167400	2.97243	1.4e-17	up	Os01g0183850	1.14109	0.0456569	up	Os01g0548600	1.38082	0.0175981	up	Os01g0696800	1.37833	0.0146446	up
Os01g0168200	1.03042	0.000419634	up	Os01g0185300	1.83102	5.1e-22	up	Os01g0548750	1.36773	0.0543646	up	Os01g0703300	1.35669	0.024651	up
Os01g0170051	2.21883	1.51e-21	up	Os01g0185400	1.44351	1.17e-23	up	Os01g0551000	1.31942	0.00947916	up	Os01g0713200	1.64955	0.000108087	up
Os01g0172100	1.73812	2.11e-08	up	Os01g0185900	2.37685	2.43e-16	up	Os01g0558100	2.72126	4.01e-06	up	Os01g0715500	1.32193	0.163534	up
Os01g0173900	2.21147	2.3e-06	up	Os01g0186000	2.6746	4.96e-09	up	Os01g0571500	1.08573	0.0513084	up	Os01g0717700	1.3401	0.00185127	up
Os01g0176200	1.56704	0.000297299	up	Os01g0187600	1.56343	0.0384552	up	Os01g0575200	1.52118	4.28e-08	up	Os01g0723600	1.01623	0.113758	up
Os01g0179000	3.00044	4.29e-17	up	Os01g0188400	1.82958	5.01e-06	up	Os01g0584900	3.5025	0.000126214	up	Os01g0731201	1.31748	0.0718304	up
Os01g0179600	1.21651	0.00421721	up	Os01g0191700	1.16096	4.29e-20	up	Os01g0587400	1.59985	0.0320494	up	Os01g0748500	1.37851	0.407991	up
Os01g0180800	1.28054	0.00358962	up	Os01g0192300	1.36495	3.6e-07	up	Os01g0591300	2.13278	1.33e-06	up	Os01g0758500	1.04497	0.119721	up
Os01g0182400	3.04561	6.69e-33	up	Os01g0194300	1.2893	1.93e-12	up	Os01g0595600	1.55746	0.00142892	up	Os01g0795400	1.47734	0.011114	up
Os01g0183850	1.25376	0.0167022	up	Os01g0196500	1.11321	0.00351962	up	Os01g0597800	1.82823	1.04e-06	up	Os01g0813700	1.18763	0.0988682	up
Os01g0185300	1.80143	1.1e-21	up	Os01g0199400	1.55779	1.82e-13	up	Os01g0601625	1.21931	0.125949	up	Os01g0813800	1.33298	0.077141	up
Os01g0185400	2.16146	2.67e-53	up	Os01g0200350	1.60905	0.00577076	up	Os01g0601675	1.50523	0.281313	up	Os01g0816100	1.33124	0.00038775	up
Os01g0185900	2.54078	7.06e-18	up	Os01g0201100	1.04235	0.0324093	up	Os01g0602466	2.23266	0.00411712	up	Os01g0820400	1.02425	0.306442	up
Os01g0186000	2.11389	1.15e-05	up	Os01g0205600	2.2623	1.46e-09	up	Os01g0609200	1.63387	0.0019543	up	Os01g0821300	1.14684	0.344424	up
Os01g0187600	5.22882	1.23e-07	up	Os01g0208400	1.50944	0.0121457	up	Os01g0609300	2.46234	5.69e-11	up	Os01g0827300	1.39128	0.0260065	up
Os01g0187900	1.72959	5.8e-12	up	Os01g0214500	2.90878	1.14e-14	up	Os01g0609501	2.53051	0.000211815	up	Os01g0828900	1.21539	0.0626693	up
Os01g0188100	1.24186	1.36e-13	up	Os01g0216400	1.22853	0.0514758	up	Os01g0609900	2.37992	6.47e-12	up	Os01g0842400	1.92171	0.00551239	up
Os01g0188400	2.11189	3.26e-08	up	Os01g0223500	1.7665	8.7e-09	up	Os01g0613800	1.50404	0.000856635	up	Os01g0842500	2.22551	0.000162918	up
Os01g0191700	1.83335	4.86e-49	up	Os01g0223900	1.37798	5.37e-13	up	Os01g0615050	2.31992	4.1e-09	up	Os01g0843800	1.74894	0.0160137	up
Os01g0192300	2.35772	1.79e-20	up	Os01g0224000	2.04975	6.12e-07	up	Os01g0615100	1.62149	0.268769	up	Os01g0848400	1.65578	0.0363495	up
Os01g0194300	1.83281	3.36e-24	up	Os01g0225000	3.89599	8.63e-27	up	Os01g0623500	1.34496	0.0134635	up	Os01g0854000	1.82673	5.83e-06	up
Os01g0196300	1.86605	4.84e-06	up	Os01g0226600	1.19502	0.084603	up	Os01g0626400	1.22913	0.00314774	up	Os01g0861900	1.30384	0.00414733	up
Os01g0197700	2.01495	0.00612227	up	Os01g0228500	5.62449	2.86e-07	up	Os01g0629600	1.44057	0.00461578	up	Os01g0863500	1.21594	0.225081	up
Os01g0199400	2.6562	3.78e-38	up	Os01g0232100	1.1964	0.0757878	up	Os01g0639600	1.6153	4.01e-06	up	Os01g0868900	2.03731	0.00164356	up
Os01g0200000	1.10723	0.0013289	up	Os01g0241000	1.22182	0.000150811	up	Os01g0641800	1.152	0.00411712	up	Os01g0891066	1.53504	0.0291218	up
Os01g0200350	1.03221	0.0733281	up	Os01g0243400	1.10073	0.0202058	up	Os01g0642700	1.3599	0.154532	up	Os01g0922600	1.13537	0.000383258	up
Os01g0201100	1.88022	1.98e-05	up	Os01g0246700	1.49424	0.000572829	up	Os01g0645900	1.14298	0.00246458	up	Os01g0934800	1.54418	0.00597589	up
Os01g0203800	1.90689	0.0105313	up	Os01g0248701	1.63524	0.0172015	up	Os01g0647200	1.69156	0.00862409	up	Os01g0940700	1.89363	4.86e-05	up
Os01g0205600	1.69429	5.49e-06	up	Os01g0253500	1.11159	0.00120509	up	Os01g0655500	1.00762	2.95e-06	up	Os01g0940800	1.5986	3.08e-08	up
Os01g0206300	4.19967	2.6e-12	up	Os01g0253900	2.45557	6.37e-39	up	Os01g0656400	1.48019	0.0316366	up	Os01g0942300	1.04087	0.258469	up
Os01g0208000	1.02915	0.100429	up	Os01g0256400	1.81804	0.0313699	up	Os01g0660200	1.59626	2.81e-08	up	Os01g0945650	1.06971	0.468561	up
Os01g0210900	1.08246	0.169325	up	Os01g0256500	2.06447	3.11e-07	up	Os01g0667600	1.27009	0.0486139	up	Os01g0952800	2.94486	4.01e-05	up
Os01g0213400	1.41582	0.00227375	up	Os01g0257300	2.82716	3.03e-09	up	Os01g0670100	1.27275	0.00314774	up	Os01g0957200	1.52154	0.165422	up
Os01g0214200	1.64072	2.32e-20	up	Os01g0266100	1.21607	0.016006	up	Os01g0677900	1.69268	0.00333824	up	Os01g0963000	1.11096	0.0645797	up
Os01g0214500	4.93792	1.13e-30	up	Os01g0266800	2.75278	5.11e-27	up	Os01g0678000	1.22449	0.266494	up	Os01g0971400	1.08816	6.13e-05	up
Os01g0214800	1.33614	0.00343208	up	Os01g0267100	1.1274	1.24e-05	up	Os01g0678100	1.52447	0.0175621	up	Os02g0101900	1.25691	0.0195413	up
Os01g0216400	1.09212	0.0652987	up	Os01g0267600	1.16735	0.00116592	up	Os01g0681800	1.1838	0.134622	up	Os02g0125400	1.38924	0.0288009	up
Os01g0218100	2.56563	2.7e-25	up	Os01g0267800	1.28011	0.136165	up	Os01g0684900	1.31411	1.95e-07	up	Os02g0136933	1.04654	0.39635	up
Os01g0220400	1.08364	0.0417087	up	Os01g0268600	1.413	0.00353232	up	Os01g0690800	1.24709	0.237265	up	Os02g0155700	1.383	0.0998712	up
Os01g0224000	1.19082	0.00364767	up	Os01g0269000	1.93123	3.7e-38	up	Os01g0693300	1.42588	0.000954119	up	Os02g0160500	2.51644	0.0259585	up
Os01g0224400	1.70181	1.14e-11	up	Os01g0274800	2.17834	0.0010486	up	Os01g0695300	1.03405	0.00597084	up	Os02g0192300	1.29749	0.402506	up
Os01g0225000	5.54786	1.19e-53	up	Os01g0276700	1.25732	1.41e-05	up	Os01g0695800	2.63094	1.85e-08	up	Os02g0198700	1.74588	4.09e-05	up
Os01g0226600	2.9	9.38e-07	up	Os01g0276900	1.28688	0.0953085	up	Os01g0696800	1.46648	0.00305381	up	Os02g0204000	1.53178	0.0115411	up
Os01g0227100	1.49057	4.88e-13	up	Os01g0278000	1.18018	0.0625464	up	Os01g0699400	1.85726	0.000720519	up	Os02g0221100	1.12626	0.417016	up
Os01g0227700	2.53213	1.44e-08	up	Os01g0281100	1.25239	0.029296	up	Os01g0699600	2.16992	1.18e-05	up	Os02g0247000	1.07039	0.408771	up
Os01g0228500	6.10852	3.03e-14	up	Os01g0283500	1.52006	6.17e-07	up	Os01g0704100	1.28421	0.0211249	up	Os02g0269650	4	0.000839598	up
Os01g0238500	2.16777	1.68e-14	up	Os01g0283600	2.67094	0.00163883	up	Os01g0704300	1.2541	0.13404	up	Os02g0272400	2.03103	0.177189	up
Os01g0239100	1.14734	0.000309288	up	Os01g0284500	1.85817	0.000621445	up	Os01g0713200	1.42181	0.00047254	up	Os02g0287700	1.25206	0.080732	up
Os01g0241000	1.49522	1.27e-06	up	Os01g0284900	3.11769	2.49e-17	up	Os01g0721200	1.74846	0.0259781	up	Os02g0288000	1.06673	0.135326	up
Os01g0243200	1.20339	3.63e-10	up	Os01g0288800	3.72792	0.000215801	up	Os01g0721400	1.48829	0.0205742	up	Os02g0308800	2.24005	0.0137788	up
Os01g0246700	3.01974	3.24e-14	up	Os01g0290700	1.88328	2.73e-19	up	Os01g0730700	1.77668	3.43e-06	up	Os02g0327500	1.0137	0.0720742	up
Os01g0253900	3.705	6.42e-88	up	Os01g0290800	1.97746	5.12e-06	up	Os01g0731100	1.09954	0.149744	up	Os02g0453500	1.6461	0.0011227	up
Os01g0256400	1.39399	0.091317	up	Os01g0296166	1.22987	0.0708331	up	Os01g0734000	1.02046	0.220054	up	Os02g0467600	1.54166	0.000195086	up
Os01g0256500	1.8999	7.23e-07	up	Os01g0298400	1.08406	0.0184626	up	Os01g0738600	1.01057	0.0250607	up	Os02g0472700	1.03747	0.0605192	up
Os01g0257300	3.90288	3.59e-16	up	Os01g0302500	2.80735	0.0102037	up	Os01g0742400	1.79728	5.12e-07	up	Os02g0479700	2.64046	0.00134728	up
Os01g0261200	1.61837	1.15e-12	up	Os01g0303100	2.6767	2.62e-07	up	Os01g0753150	1.22239	0.0221636	up	Os02g0486400	1.04687	0.0931471	up
Os01g0266800	2.68956	1.44e-26	up	Os01g0305200	1.22695	7.24e-08	up	Os01g0757200	1.92236	1.12e-13	up	Os02g0533700	1.82823	0.458098	up
Os01g0268000	3.926	0.000104184	up	Os01g0306400	3.14975	0.000866366	up	Os01g0763750	1.08932	0.000257468	up	Os02g0538700	2.06986	0.0779565	up
Os01g0268100	1.03929	0.00310307	up	Os01g0307624	2.24793	0.00295159	up	Os01g0766300	1.61566	0.00426385	up	Os02g0548700	1.20032	0.0479627	up
Os01g0268600	2.29206	3.15e-07	up	Os01g0307686	2.78803	4.37e-06	up	Os01g0794400	1.00786	0.0090503	up	Os02g0567850	1.52261	0.288424	up
Os01g0268800	1.48508	1.94e-10	up	Os01g0308600	4.28096	4.03e-13	up	Os01g0795000	1.77529	0.0107805	up	Os02g0569000	1.55748	0.0173939	up
Os01g0269000	2.43551	2.77e-60	up	Os01g0309100	3.18472	0.000144502	up	Os01g0803200	1.04115	0.00335015	up	Os02g0581100	1.68398	0.353036	up
Os01g0276100	1.03738	2.34e-11	up	Os01g0311400	1.28775	0.000381273	up	Os01g0805400	1.64816	8.8e-05	up	Os02g0594651	1.6399	0.000333977	up
Os01g0276900	1.73272	0.0147875	up	Os01g0311800	2.49957	1.9e-12	up	Os01g0816100	2.15824	3.55e-10	up	Os02g0627100	1.13123	8.56e-05	up
Os01g0278000	1.04485	0.0860172	up	Os01g0313300	2.25676	1.35e-07	up	Os01g0817100	1.04452	0.0526327	up	Os02g0642600	1.08246	0.615678	up
Os01g0280500	2.53916	2.57e-05	up	Os01g0313600	2.05295	9.83e-06	up	Os01g0821300	2.51457	0.00470338	up	Os02g0643200	1.71545	0.546957	up
Os01g0281100	1.96621	2.16e-05	up	Os01g0314000	3.40015	1.05e-31	up	Os01g0821600	1.60075	3.46e-06	up	Os02g0650900	1.25457	0.0509028	up
Os01g0283300	1.28583	3.26e-06	up	Os01g0314100	3.44975	3.66e-51	up	Os01g0823600	1.66838	0.00882476	up	Os02g0653400	1.71608	6.9e-05	up
Os01g0283500	1.31947	1.22e-05	up	Os01g0314800	2.73678	1.18e-09	up	Os01g0824800	1.58825	3.07e-05	up	Os02g0654700	1.01853	0.00379864	up
Os01g0284500	1.62115	0.00203121	up	Os01g0318202	3.76116	1.73e-09	up	Os01g0826400	1.82959	1.81e-07	up	Os02g0657000	1.24844	0.113758	up
Os01g0284900	5.48036	3.91e-46	up	Os01g0327000	1.44445	9.53e-06	up	Os01g0827300	1.20469	0.0298179	up	Os02g0658800	1.81246	0.092044	up
Os01g0289600	1.48543	0.0038872	up	Os01g0327400	1.10866	0.000608196	up	Os01g0830700	1.21913	0.0039809	up	Os02g0667500	1.05889	0.0166413	up
Os01g0290800	1.2027	0.00668874	up	Os01g0348900	2.08746	0.000266581	up	Os01g0831250	2.32775	2.67e-07	up	Os02g0669366	2.41267	0.000274001	up
Os01g0295700	1.76175	5.72e-15	up	Os01g0363300	1.20023	0.0165425	up	Os01g0836600	1.30138	0.0267952	up	Os02g0675700	1.30378	0.0363053	up
Os01g0296166	1.46263	0.0221339	up	Os01g0369700	1.41504	0.47305	up	Os01g0837000	1.3826	4.49e-15	up	Os02g0681200	1.39945	0.00256993	up
Os01g0297200	1.37415	0.000233921	up	Os01g0375200	1.61103	8.3e-14	up	Os01g0838600	1.62803	0.0123663	up	Os02g0684000	1.39562	0.100465	up
Os01g0301300	1.06798	0.0286193	up	Os01g0376600	2.56986	4.57e-09	up	Os01g0841700	2.02876	3.87e-08	up	Os02g0696900	1.1281	0.279643	up
Os01g0303100	4.23897	2.49e-14	up	Os01g0385400	3.90368	1.16e-25	up	Os01g0846400	1.98423	0.00588422	up	Os02g0706900	1.03317	0.186779	up
Os01g0303600	1.4066	7.43e-11	up	Os01g0511100	3.00307	5.88e-20	up	Os01g0850550	3.20693	1.57e-14	up	Os02g0719600	1.08912	0.178708	up
Os01g0305200	1.9083	4.61e-18	up	Os01g0513400	1.25313	1.22e-08	up	Os01g0850900	1.18286	0.00585689	up	Os02g0720600	1.01442	0.000101397	up
Os01g0306400	4.97728	9.58e-07	up	Os01g0516200	2.19794	0.0120473	up	Os01g0852100	1.08406	0.150593	up	Os02g0742700	1.25565	0.116828	up
Os01g0307624	3.58496	3.45e-06	up	Os01g0524251	3.9959	5.12e-24	up	Os01g0854800	1.08179	0.193326	up	Os02g0745400	1.52957	0.00228424	up
Os01g0307686	4.68129	4.59e-14	up	Os01g0525800	1.12982	0.134709	up	Os01g0855200	1.01274	0.0174882	up	Os02g0747400	1.06289	0.180629	up
Os01g0308600	3.52734	1.94e-09	up	Os01g0529800	1.24653	0.0368218	up	Os01g0858350	1.17966	2.15e-06	up	Os02g0747900	1.02553	0.460973	up
Os01g0309100	1.05063	0.25547	up	Os01g0548600	2.338	8.61e-08	up	Os01g0864200	2.05408	0.0326886	up	Os02g0752600	2.38752	0.0827342	up
Os01g0311400	1.87064	2.79e-08	up	Os01g0548750	3.17193	8.33e-11	up	Os01g0864500	1.45346	0.00163731	up	Os02g0762600	1.08225	0.11565	up
Os01g0311800	2.74496	4.1e-12	up	Os01g0558100	1.11943	0.0766456	up	Os01g0869200	1.08328	0.00724795	up	Os02g0767300	1.24616	0.190869	up
Os01g0313300	3.148	5.54e-14	up	Os01g0558600	1.04603	3.97e-11	up	Os01g0870400	1.18442	0.282063	up	Os02g0814200	4.89153	3.25e-09	up
Os01g0313600	3.33985	1.52e-13	up	Os01g0558700	2.46597	2.84e-13	up	Os01g0884300	1.2667	9.47e-05	up	Os02g0816300	2.14842	0.000296245	up
Os01g0314000	2.93381	6.56e-26	up	Os01g0559750	2.97764	0.00047176	up	Os01g0885700	2.58496	0.000140191	up	Os02g0826300	1.52408	4.01e-05	up
Os01g0314100	3.55925	1.17e-54	up	Os01g0559825	1.20355	0.233292	up	Os01g0890600	1.61143	0.00320615	up	Os02g0831800	1.20693	0.000368691	up
Os01g0314800	5.74712	5.37e-41	up	Os01g0566800	1.24926	0.00167664	up	Os01g0901600	1.75002	0.00356922	up	Os03g0108300	1.37415	0.0867403	up
Os01g0315800	1.6591	7.62e-08	up	Os01g0570800	1.13672	0.00180613	up	Os01g0913000	1.39961	0.114931	up	Os03g0115700	1.45943	0.00298466	up
Os01g0316600	2.52356	5.34e-34	up	Os01g0580800	1.81756	5.65e-09	up	Os01g0925100	1.6909	0.0332484	up	Os03g0118700	1.08406	0.319339	up
Os01g0318202	2.2783	0.000135254	up	Os01g0582600	1.45124	2.23e-06	up	Os01g0925700	1.30523	0.000707142	up	Os03g0124500	1.27462	0.000228512	up
Os01g0327400	1.21448	8.69e-05	up	Os01g0583100	1.29605	2.46e-12	up	Os01g0926800	2.05441	0.000173655	up	Os03g0135700	1.02466	0.0699169	up
Os01g0328600	1.42255	1.16e-24	up	Os01g0585100	1.91409	6.5e-24	up	Os01g0930400	2.2638	0.00122131	up	Os03g0139400	1.46948	0.420056	up
Os01g0329400	2.42261	2.4e-36	up	Os01g0585200	1.32805	0.0638697	up	Os01g0939500	1.12262	0.0115014	up	Os03g0161400	1.97236	0.00342953	up
Os01g0332100	2.08017	0.00101743	up	Os01g0591000	1.10975	0.000388399	up	Os01g0940700	1.55252	0.000550425	up	Os03g0170500	1.29294	0.0378578	up
Os01g0348600	1.11973	1.36e-13	up	Os01g0594300	1.17887	0.00491222	up	Os01g0944900	2.1563	0.00177716	up	Os03g0181750	1.9542	0.183894	up
Os01g0355500	1.10078	7.23e-07	up	Os01g0597800	2.18094	2.09e-12	up	Os01g0945300	1.4498	0.0531813	up	Os03g0188500	1.07937	0.742922	up
Os01g0361500	1.76244	5.92e-10	up	Os01g0606000	3.79008	3.94e-06	up	Os01g0945650	2.35279	0.00608605	up	Os03g0194900	1.0183	0.174481	up
Os01g0363300	1.9879	9.98e-06	up	Os01g0609200	1.07039	0.0246751	up	Os01g0949700	1.03899	0.0761797	up	Os03g0197175	1.23581	0.236359	up
Os01g0369700	2.98792	0.0492081	up	Os01g0609300	1.91732	8.23e-08	up	Os01g0949900	1.06012	0.2014	up	Os03g0204100	1.09889	0.0565072	up
Os01g0375200	1.04043	1.93e-06	up	Os01g0609501	2.17812	0.000120354	up	Os01g0952800	3.43911	3.93e-09	up	Os03g0220100	1.06817	0.478304	up
Os01g0376600	4.27302	1.97e-12	up	Os01g0612200	1.39741	2.36e-09	up	Os01g0954000	1.02576	0.0151618	up	Os03g0228800	2.7031	0.0106469	up
Os01g0385400	5.99649	8.33e-52	up	Os01g0614900	1.20882	8.9e-10	up	Os01g0955100	1.15571	0.001903	up	Os03g0229500	1.20482	0.0860943	up
Os01g0389200	1.078	0.025135	up	Os01g0615050	1.66065	1.85e-05	up	Os01g0959100	1.4705	0.0150909	up	Os03g0234900	1.47294	0.001307	up
Os01g0391100	2.45943	0.000563241	up	Os01g0615100	3.45585	0.00106667	up	Os01g0959200	1.67222	0.00155285	up	Os03g0243900	1.81516	0.00038775	up
Os01g0498300	3	3.45e-15	up	Os01g0618700	1.09271	0.234289	up	Os01g0959750	1.23839	0.0125931	up	Os03g0245700	1.19598	0.0222096	up
Os01g0504500	1.27501	5.27e-10	up	Os01g0623000	1.12553	0.332733	up	Os01g0960200	1.09464	0.141485	up	Os03g0246900	1.3356	0.358589	up
Os01g0511100	5.47158	3.34e-65	up	Os01g0623200	3.97261	1.19e-53	up	Os01g0963000	1.46525	0.00199152	up	Os03g0258900	1.81291	0.0217578	up
Os01g0513400	2.0945	1.17e-23	up	Os01g0623500	2.67868	1.27e-09	up	Os01g0965900	2	0.000170393	up	Os03g0262700	1.10102	0.0468743	up
Os01g0524251	2.67722	5.09e-18	up	Os01g0625900	2.04963	0.000850282	up	Os01g0975900	1.4186	0.000843151	up	Os03g0264400	1.3514	5.03e-06	up
Os01g0529800	1.86003	0.000517283	up	Os01g0626400	1.92892	1.11e-08	up	Os02g0126300	1.51457	0.0269667	up	Os03g0277700	1.38699	0.00277747	up
Os01g0534800	1.24445	1.57e-08	up	Os01g0629000	3.48543	0.000163724	up	Os02g0132950	1.07696	0.00366905	up	Os03g0287800	1.01408	0.145077	up
Os01g0541800	1.77822	1.39e-09	up	Os01g0631800	1.28379	0.0454321	up	Os02g0134300	1.11788	0.0138567	up	Os03g0294032	1.08092	0.453813	up
Os01g0548600	4.52225	2.99e-24	up	Os01g0642000	2.85798	2.45e-13	up	Os02g0134400	1.74511	2.96e-06	up	Os03g0309300	1.19994	0.144483	up
Os01g0548750	4.39674	2.78e-17	up	Os01g0642100	2.36257	8.66e-05	up	Os02g0135200	1.09208	0.00494534	up	Os03g0313100	1.96683	NA	up
Os01g0550800	3.52356	1.24e-11	up	Os01g0642600	1.97575	0.0228903	up	Os02g0136900	1.09077	0.186406	up	Os03g0322200	1.05499	0.0391672	up
Os01g0558100	3.86553	3.74e-13	up	Os01g0644000	1.69737	6.57e-10	up	Os02g0138900	1.1375	0.132136	up	Os03g0326200	1.08162	0.118104	up
Os01g0558600	1.51774	2.97e-23	up	Os01g0644200	3.67807	1.29e-09	up	Os02g0153900	1.30785	0.0240423	up	Os03g0339300	3.26479	2.14e-09	up
Os01g0558700	5.0062	7.23e-38	up	Os01g0652375	1.44214	4.73e-05	up	Os02g0156600	1.84609	0.0281032	up	Os03g0339400	1.01282	0.182857	up
Os01g0559750	3.23691	7.2e-05	up	Os01g0652450	1.81385	7.62e-07	up	Os02g0156633	1.58496	0.0672635	up	Os03g0358200	1.07477	0.289925	up
Os01g0560000	1.22883	1.13e-05	up	Os01g0652800	1.64455	0.00195045	up	Os02g0165100	1.36923	0.00204141	up	Os03g0364400	1.00712	0.0723729	up
Os01g0565900	1.02965	2.31e-05	up	Os01g0653300	3.0199	8.68e-05	up	Os02g0166501	1.37049	0.0195726	up	Os03g0367101	1.27586	0.128661	up
Os01g0567400	1.45407	6.04e-06	up	Os01g0654100	1.02352	1.17e-05	up	Os02g0173200	1.62548	8.72e-05	up	Os03g0382100	1.71687	0.00277747	up
Os01g0570800	1.84746	3.94e-08	up	Os01g0659900	2.14384	0.00434616	up	Os02g0181200	1.74763	0.000105653	up	Os03g0404800	2.68307	0.00101388	up
Os01g0575200	1.41935	5.32e-08	up	Os01g0667200	1.01606	2.93e-07	up	Os02g0181300	1.44824	6.09e-08	up	Os03g0407100	1.405	0.427363	up
Os01g0580800	2.09982	4.1e-12	up	Os01g0667900	1.23268	1.89e-07	up	Os02g0186800	1.01044	0.00652697	up	Os03g0412300	1.07529	0.00773797	up
Os01g0582600	2.32664	1.45e-15	up	Os01g0673700	1.85062	9.57e-05	up	Os02g0193000	1.57069	1.87e-06	up	Os03g0418000	1.52621	0.00353798	up
Os01g0583100	2.6332	2.55e-50	up	Os01g0674000	1.3112	0.00337976	up	Os02g0193200	1.24442	0.050271	up	Os03g0434400	1.02687	0.0384015	up
Os01g0584900	3.1224	0.000227874	up	Os01g0675800	1.20704	0.0196232	up	Os02g0193300	1.65992	2.01e-05	up	Os03g0619151	1.55799	0.56158	up
Os01g0585100	3.08646	5.19e-68	up	Os01g0679500	2.42167	1.46e-07	up	Os02g0194700	1.12657	0.0228196	up	Os03g0637600	2.10753	2.25e-08	up
Os01g0585200	2.22882	0.00219666	up	Os01g0679550	2.43463	2.84e-08	up	Os02g0202200	1.60642	8.01e-09	up	Os03g0638900	1.31434	0.00345468	up
Os01g0585600	1.38087	0.000215582	up	Os01g0681200	1.18478	0.000662249	up	Os02g0203500	1.10177	0.151325	up	Os03g0642300	1.06711	0.389229	up
Os01g0591300	2.42209	2.09e-09	up	Os01g0685400	1.19625	0.00169775	up	Os02g0209300	1.7346	0.000254372	up	Os03g0661300	1.12272	0.00162766	up
Os01g0595600	3.31435	1.48e-15	up	Os01g0688000	1.37381	0.0609097	up	Os02g0218700	1.80206	0.000517466	up	Os03g0671800	1.42951	0.261946	up
Os01g0597800	3.4701	2.63e-26	up	Os01g0692000	2.95842	1.07e-14	up	Os02g0221100	1.68536	0.0691548	up	Os03g0672900	1.17585	0.0556778	up
Os01g0605700	2.11548	1.08e-05	up	Os01g0693400	2.49597	2.53e-17	up	Os02g0222500	1.46538	0.00142592	up	Os03g0699700	1.37375	0.000754099	up
Os01g0606000	3.58152	3.3e-07	up	Os01g0696701	1.37851	0.000107459	up	Os02g0227700	2.22607	0.032467	up	Os03g0727000	3.63227	0.0784516	up
Os01g0607250	1.61775	0.000545135	up	Os01g0699100	2.1592	6.84e-19	up	Os02g0228300	1.73792	0.0035677	up	Os03g0727200	4.43962	0.00813615	up
Os01g0609300	3.91541	5.95e-30	up	Os01g0699400	3.72028	2.91e-17	up	Os02g0229400	1.44436	0.0836031	up	Os03g0727600	1.026	0.119737	up
Os01g0609501	4.2109	1.05e-12	up	Os01g0699600	2.34465	4.46e-08	up	Os02g0242900	1.26559	0.0543846	up	Os03g0730500	1.35554	0.0526053	up
Os01g0609900	2.31704	1.57e-12	up	Os01g0699900	1.8437	0.00396794	up	Os02g0251800	1.13465	0.354067	up	Os03g0734500	1.51229	0.144483	up
Os01g0611100	1.67377	0.00957663	up	Os01g0700000	1.48025	1.46e-10	up	Os02g0269650	4.87447	0.000109078	up	Os03g0739700	1.31525	0.0625171	up
Os01g0613100	1.152	0.0457632	up	Os01g0700100	1.02915	0.0427327	up	Os02g0270100	1.09446	0.116834	up	Os03g0745100	1.39855	0.241012	up
Os01g0614900	1.5761	1.44e-16	up	Os01g0704100	1.49291	0.000925195	up	Os02g0273700	1.09332	0.0535525	up	Os03g0757900	1.32562	0.446776	up
Os01g0615050	4.28232	4.46e-33	up	Os01g0705200	5.2317	4.71e-21	up	Os02g0275200	1.85345	0.000447866	up	Os03g0759700	1.44859	0.0670487	up
Os01g0615100	3.05323	0.00319722	up	Os01g0705700	4.26303	0.000223943	up	Os02g0277700	1.61277	0.0301935	up	Os03g0764900	1.97863	0.332458	up
Os01g0623000	2.0072	0.0228024	up	Os01g0706600	3.12957	1.25e-41	up	Os02g0281200	1.45199	2.32e-05	up	Os03g0767000	1.15954	0.00155955	up
Os01g0623200	4.43773	2.69e-67	up	Os01g0706700	1.39151	6.57e-05	up	Os02g0288000	1.08813	0.0675064	up	Os03g0768900	1.54253	0.453508	up
Os01g0623500	3.83434	1.09e-18	up	Os01g0708700	2.59756	0.00680749	up	Os02g0306401	1.80827	1.88e-05	up	Os03g0772600	1.03126	0.0594788	up
Os01g0624700	1.95693	0.000525923	up	Os01g0711500	1.47393	0.00394792	up	Os02g0313700	1.28582	1.99e-05	up	Os03g0802500	1.05445	0.0433607	up
Os01g0626400	3.0336	4.24e-19	up	Os01g0711600	1.9852	2.66e-05	up	Os02g0314300	1.75728	0.0142558	up	Os03g0804500	1.12728	0.034572	up
Os01g0627800	1.078	0.0874002	up	Os01g0712700	2.32978	2.55e-11	up	Os02g0314600	1.61987	0.000388662	up	Os03g0817500	1.53434	0.183894	up
Os01g0627967	2.02237	5.8e-06	up	Os01g0715500	1.09954	0.118932	up	Os02g0327500	1.56126	0.000492111	up	Os03g0830400	1.2607	0.00141834	up
Os01g0629000	1.10362	0.211401	up	Os01g0719300	2.34915	1.07e-07	up	Os02g0460200	2.1946	2.66e-08	up	Os03g0836300	1.28513	0.0296904	up
Os01g0629600	1.86507	2.01e-05	up	Os01g0721000	1.29239	9.42e-07	up	Os02g0467600	2.42146	6.32e-05	up	Os03g0842501	5.83289	8.67e-11	up
Os01g0631200	1.34651	4.25e-17	up	Os01g0721400	1.29598	0.0140933	up	Os02g0472700	1.69561	0.000191077	up	Os03g0854400	1.02018	0.348134	up
Os01g0631800	2.79355	1.08e-06	up	Os01g0723600	2.51864	2.54e-09	up	Os02g0483500	1.3278	0.0413019	up	Os03g0857500	1.0199	0.240468	up
Os01g0633400	1.62618	0.0416359	up	Os01g0725600	1.13236	0.000248986	up	Os02g0504000	1.47478	0.00329454	up	Os03g0859900	1.46211	0.0388146	up
Os01g0638000	2.32193	0.000101727	up	Os01g0727500	3.80636	3.05e-31	up	Os02g0511400	1.12455	0.00285343	up	Os03g0860100	1.57714	0.000162918	up
Os01g0639600	1.8245	1.26e-08	up	Os01g0727700	3.69316	2.26e-17	up	Os02g0517900	1.21666	0.0932447	up	Os04g0103700	1.04858	0.0909168	up
Os01g0642000	3.62005	6.75e-22	up	Os01g0728200	1.81816	0.0203409	up	Os02g0518000	1.06926	0.0346947	up	Os04g0106000	1.33196	0.446776	up
Os01g0642100	3.70044	1.75e-11	up	Os01g0728250	2.35364	0.0179071	up	Os02g0521100	1.4975	0.20436	up	Os04g0115500	1.2502	0.0418478	up
Os01g0644000	2.55097	7.98e-22	up	Os01g0730900	1.11834	0.0329936	up	Os02g0526400	1.66927	4.26e-06	up	Os04g0116800	1.39085	0.016354	up
Os01g0644200	5.71799	3.77e-20	up	Os01g0731100	1.06886	0.0980347	up	Os02g0528900	1.00692	0.00846917	up	Os04g0127300	1.63982	0.261946	up
Os01g0649200	1.8354	1.55e-09	up	Os01g0734000	1.50846	0.0103093	up	Os02g0534400	1.27739	0.0220282	up	Os04g0129900	1.19264	0.104192	up
Os01g0653300	5.49984	1.78e-11	up	Os01g0736500	1.57886	0.000147821	up	Os02g0536500	1.54687	2.78e-06	up	Os04g0172400	1.08032	0.156639	up
Os01g0658900	1.27352	1.02e-10	up	Os01g0740700	2.5325	4.96e-11	up	Os02g0539500	1.00293	0.102344	up	Os04g0173800	1.01238	0.7229	up
Os01g0661750	5.3339	1.71e-08	up	Os01g0741900	1.86253	3.47e-23	up	Os02g0543000	1.73839	1.49e-06	up	Os04g0206100	1.5025	0.265167	up
Os01g0665300	1.97362	1.22e-38	up	Os01g0743100	2.23173	0.00590709	up	Os02g0551100	1.22792	1.07e-05	up	Os04g0206401	1.11548	NA	up
Os01g0665500	1.64871	6.56e-05	up	Os01g0748900	1.0577	6.32e-08	up	Os02g0553000	2.7866	0.00380732	up	Os04g0229100	1.72984	0.00416655	up
Os01g0665750	2.11078	7.35e-06	up	Os01g0749400	1.37645	9.86e-06	up	Os02g0562600	1.79985	3.16e-06	up	Os04g0288500	1.84503	0.0400959	up
Os01g0666600	1.6199	0.0396471	up	Os01g0750500	2.24378	8.01e-20	up	Os02g0563000	1.35856	0.0177801	up	Os04g0295200	1.31366	0.636702	up
Os01g0667900	2.13053	4.23e-21	up	Os01g0752500	1.70445	0.00422534	up	Os02g0568600	1.44057	0.281207	up	Os04g0322100	1.12488	0.0141251	up
Os01g0670100	1.75665	2.7e-06	up	Os01g0753150	1.48051	0.00026654	up	Os02g0569000	3.71741	3.27e-11	up	Os04g0337500	2.05143	1.69e-05	up
Os01g0673700	1.18353	0.0166949	up	Os01g0755500	3.26487	1.22e-05	up	Os02g0569900	3.22118	1.57e-14	up	Os04g0340550	1.26112	0.260633	up
Os01g0675800	2.59128	1.22e-07	up	Os01g0755700	1.26076	0.000110181	up	Os02g0570400	2.64972	9.82e-06	up	Os04g0350700	1.1913	0.0077639	up
Os01g0681200	1.71063	1.34e-07	up	Os01g0756300	3.58311	6.23e-09	up	Os02g0570700	4.05889	1.03e-05	up	Os04g0353600	3.61878	3.43e-05	up
Os01g0686700	1.54749	0.000110365	up	Os01g0757200	1.25904	3.33e-08	up	Os02g0571000	3.96083	1.29e-10	up	Os04g0354600	2.32193	0.00323378	up
Os01g0692000	3.93982	4.68e-26	up	Os01g0758200	3.14914	3.61e-18	up	Os02g0571100	4.12992	5.33e-13	up	Os04g0395100	1.39904	0.0474799	up
Os01g0693300	2.28331	1.01e-09	up	Os01g0758500	2.11917	2.72e-06	up	Os02g0575000	1.07847	0.0186485	up	Os04g0401100	2.20811	0.00295463	up
Os01g0693400	2.92864	5.48e-24	up	Os01g0759800	2.30485	0.00326061	up	Os02g0575900	1.18866	0.0178477	up	Os04g0401700	1.15142	0.0221133	up
Os01g0695200	1.88954	4.09e-09	up	Os01g0760000	5.85348	7.19e-84	up	Os02g0580900	1.06274	0.331962	up	Os04g0406600	1.02225	0.0779565	up
Os01g0695300	1.64483	2.69e-07	up	Os01g0760300	3.41954	1.58e-06	up	Os02g0582800	1.04439	0.00639282	up	Os04g0417600	1.31597	0.0378729	up
Os01g0695800	3.31095	1.37e-14	up	Os01g0760600	1.11869	0.00183375	up	Os02g0585100	1.64386	0.00265634	up	Os04g0418800	1.15328	0.214059	up
Os01g0695900	2.23446	0.0155743	up	Os01g0762000	1.16084	0.00111043	up	Os02g0585200	1.29084	0.0154086	up	Os04g0419100	1.69836	0.000780111	up
Os01g0696701	1.61411	5.49e-06	up	Os01g0762500	3.21245	4.4e-09	up	Os02g0595100	1.0755	0.000482544	up	Os04g0445900	2.48875	0.106943	up
Os01g0699100	3.64706	2.11e-46	up	Os01g0764800	2.21071	7.6e-06	up	Os02g0596300	1.04439	0.372804	up	Os04g0447800	1.06814	0.00632736	up
Os01g0699400	6.33571	1.61e-44	up	Os01g0768300	1.99178	0.000999988	up	Os02g0605900	1.30033	0.000148212	up	Os04g0450150	1.05889	0.56158	up
Os01g0699600	4.20573	2.35e-22	up	Os01g0771000	1.25627	0.0189503	up	Os02g0609900	2.56986	0.00447561	up	Os04g0450701	1.02089	0.49684	up
Os01g0699900	1.26816	0.0353133	up	Os01g0772400	1.54783	8.76e-12	up	Os02g0611200	1.09516	0.167494	up	Os04g0456200	2.00383	0.0278872	up
Os01g0700000	2.11403	1.81e-21	up	Os01g0773800	3.02656	9.75e-11	up	Os02g0612200	1.21049	0.000140324	up	Os04g0462800	1.07635	0.183894	up
Os01g0700100	1.52356	0.000672789	up	Os01g0775400	1.93426	2.96e-12	up	Os02g0621800	1.00967	0.00724056	up	Os04g0464100	1.54432	0.249295	up
Os01g0701900	1.04422	0.00046896	up	Os01g0776700	1.64857	1.19e-10	up	Os02g0624300	1.70044	0.00167184	up	Os04g0483500	1.37075	0.206508	up
Os01g0702500	3.08092	1.14e-06	up	Os01g0780800	2.19362	6.86e-22	up	Os02g0630475	2.82443	0.00181004	up	Os04g0497300	1.73697	0.135713	up
Os01g0704100	2.53766	1.12e-08	up	Os01g0783500	1.94847	5.95e-11	up	Os02g0634500	1.04088	0.0020521	up	Os04g0501800	1.12181	0.0121326	up
Os01g0704300	1.22239	0.0743376	up	Os01g0785400	2.04064	0.0184725	up	Os02g0638650	1.60552	4.61e-06	up	Os04g0505200	1.1176	0.0639195	up
Os01g0705200	4.822	2.77e-19	up	Os01g0787600	1.36524	0.000751164	up	Os02g0639300	1.95217	0.000983016	up	Os04g0518400	1.52205	1.2e-05	up
Os01g0706600	4.23083	6.5e-76	up	Os01g0793800	2.19068	7.14e-06	up	Os02g0640500	1.4245	0.00579286	up	Os04g0525600	1.12061	0.00751006	up
Os01g0706900	1.70627	2.17e-08	up	Os01g0794400	1.21284	0.000323455	up	Os02g0650900	2.6009	3.78e-05	up	Os04g0536300	1.57225	0.460583	up
Os01g0711500	2.01355	9.36e-06	up	Os01g0795400	1.43134	0.00303481	up	Os02g0654700	1.70702	1.68e-08	up	Os04g0536500	1.11042	0.310724	up
Os01g0711600	2.16065	1.82e-06	up	Os01g0795600	1.96523	1.08e-06	up	Os02g0669366	1.25128	0.101332	up	Os04g0545000	1.27633	0.21351	up
Os01g0712700	1.95073	1.88e-08	up	Os01g0796400	1.0643	1.01e-05	up	Os02g0678200	1.11594	0.0505035	up	Os04g0546500	2.00998	0.199754	up
Os01g0716800	1.311	1.16e-08	up	Os01g0797600	1.01378	1.18e-05	up	Os02g0680600	1.04708	0.0141656	up	Os04g0550600	1.77486	0.00183219	up
Os01g0717000	2.02701	1.51e-30	up	Os01g0800300	1.0194	2.89e-05	up	Os02g0681632	1.11251	0.0103284	up	Os04g0551600	1.33985	0.373381	up
Os01g0718500	3.09516	0.000107144	up	Os01g0800500	1.43401	0.00472662	up	Os02g0681700	1.10174	0.0023555	up	Os04g0554200	1.59464	0.0208092	up
Os01g0719100	1.45919	5.39e-06	up	Os01g0801600	1.14799	3.69e-06	up	Os02g0692700	1.02989	0.000309568	up	Os04g0556500	1.10278	0.00517022	up
Os01g0719125	1.0282	0.00720388	up	Os01g0806000	1.12412	0.0873248	up	Os02g0704300	1.14048	0.0280864	up	Os04g0565200	1.52474	0.0803641	up
Os01g0719300	1.64807	0.000161595	up	Os01g0812100	3.56478	0.00011087	up	Os02g0705400	1.61917	2.38e-09	up	Os04g0565500	1.1703	0.00184467	up
Os01g0720400	1.76064	3.17e-05	up	Os01g0812200	1.27397	2.44e-06	up	Os02g0710500	1.08453	0.0115803	up	Os04g0574200	1.30558	0.330912	up
Os01g0721200	1.64155	0.0170581	up	Os01g0812900	1.19778	1.6e-06	up	Os02g0717600	1.6434	1.5e-07	up	Os04g0579700	1.32515	0.00837198	up
Os01g0721400	2.55117	8.51e-07	up	Os01g0815900	1.70627	0.0354862	up	Os02g0729100	1.19094	0.000528286	up	Os04g0580400	1.01594	0.669698	up
Os01g0723600	2.36131	1.92e-08	up	Os01g0816100	2.50824	4.59e-16	up	Os02g0730700	1.08964	0.0104775	up	Os04g0580800	1.02519	0.133344	up
Os01g0725600	1.26541	1.58e-05	up	Os01g0818400	1.05836	0.0784741	up	Os02g0738200	1.91648	0.0193779	up	Os04g0625800	3.39232	0.0463471	up
Os01g0727500	4.78488	6.87e-45	up	Os01g0820400	2.90689	1.28e-05	up	Os02g0740600	1.28157	0.00350002	up	Os04g0636400	1.26232	0.051951	up
Os01g0727700	5.60891	1.59e-36	up	Os01g0821300	1.43962	0.0564143	up	Os02g0740700	1.44372	0.000701867	up	Os04g0651000	1.58046	0.0153621	up
Os01g0730200	2.07204	9.13e-07	up	Os01g0823600	1.21775	0.0198197	up	Os02g0752800	1.01846	0.0736257	up	Os04g0685400	1.02112	0.000172186	up
Os01g0730700	1.01391	0.00711535	up	Os01g0824000	1.22651	0.021961	up	Os02g0755500	1.15177	0.00317188	up	Os04g0688100	1.40803	0.000317402	up
Os01g0731100	1.95109	0.000635286	up	Os01g0825000	1.16601	0.0427327	up	Os02g0758000	1.06301	0.0026134	up	Os04g0689000	1.42389	0.229114	up
Os01g0733801	1.21949	0.000680671	up	Os01g0825800	4.04994	3.05e-43	up	Os02g0759400	1.4913	0.000186806	up	Os05g0104200	1.17151	0.0129471	up
Os01g0734000	2.52893	8.01e-06	up	Os01g0826400	1.25152	0.000236166	up	Os02g0770500	2.48766	4.3e-05	up	Os05g0123000	1.26024	0.361955	up
Os01g0736500	2.39734	2.02e-08	up	Os01g0830500	2.11345	3.01e-12	up	Os02g0770800	1.22061	0.0291534	up	Os05g0129700	1.24144	0.080732	up
Os01g0738400	4.88264	8.44e-06	up	Os01g0830700	1.61779	1.58e-05	up	Os02g0787300	1.14845	0.00106979	up	Os05g0134400	1.33905	0.0194367	up
Os01g0740650	1.12374	0.000931393	up	Os01g0831250	1.27292	0.00316719	up	Os02g0793800	1.1565	0.353389	up	Os05g0134700	1.62344	0.000409407	up
Os01g0740700	4.87036	1.74e-15	up	Os01g0832600	2.39813	7.28e-10	up	Os02g0803300	1.5963	3.7e-07	up	Os05g0135450	1.25277	0.020527	up
Os01g0741900	1.9715	2.58e-26	up	Os01g0833600	1.48543	0.0594346	up	Os02g0811200	3.41814	1.2e-08	up	Os05g0138000	1.24793	0.265086	up
Os01g0742400	1.79573	6.46e-08	up	Os01g0837000	1.47571	4.82e-24	up	Os02g0813600	1.29924	0.0617429	up	Os05g0143800	1.63982	0.236505	up
Os01g0743100	1.61382	0.0465738	up	Os01g0839100	2.57247	2.54e-08	up	Os02g0821600	1.7425	0.0263923	up	Os05g0149300	1.42127	8.14e-06	up
Os01g0748900	1.48728	3.81e-15	up	Os01g0839900	1.65697	0.060613	up	Os02g0822900	1.31667	0.000375678	up	Os05g0149400	1.14979	0.00925965	up
Os01g0749400	1.38689	4.92e-06	up	Os01g0841600	1.32484	0.0215158	up	Os02g0823100	2.02583	1.86e-08	up	Os05g0153300	1.35996	0.190869	up
Os01g0750100	1.64215	6.64e-11	up	Os01g0844300	1.59843	1.1e-08	up	Os02g0828200	1.11222	0.0740144	up	Os05g0181200	2.2854	NA	up
Os01g0750500	1.76472	8.33e-13	up	Os01g0844500	2.44288	9.62e-13	up	Os03g0122300	1.42667	2.72e-07	up	Os05g0189300	1.09632	0.198657	up
Os01g0752500	2.28697	3.68e-05	up	Os01g0844700	2.14439	0.00822776	up	Os03g0126000	1.30914	0.00854103	up	Os05g0190000	1.06254	0.460583	up
Os01g0753150	1.93441	7.77e-06	up	Os01g0845000	1.75055	0.000125269	up	Os03g0128200	1.09837	0.125618	up	Os05g0190500	1.28089	0.0617276	up
Os01g0755500	2.85437	7.95e-05	up	Os01g0846400	1.04679	0.10079	up	Os03g0129800	1.43428	0.000343811	up	Os05g0194900	1.05845	0.00399315	up
Os01g0756300	2.03709	0.000956888	up	Os01g0846700	1.96523	2.32e-07	up	Os03g0131200	1.33765	0.0265908	up	Os05g0203912	1.11042	0.3576	up
Os01g0757200	2.72743	2.2e-30	up	Os01g0848400	1.55081	0.0139458	up	Os03g0132900	1.49831	0.00309004	up	Os05g0210600	1.66985	0.00126234	up
Os01g0758200	2.54232	2.66e-12	up	Os01g0848900	2.29455	2.05e-12	up	Os03g0133400	1.08344	4.71e-08	up	Os05g0226900	1.54889	0.00133998	up
Os01g0760000	5.46811	2.06e-72	up	Os01g0849000	1.39624	0.00816999	up	Os03g0138600	1.09516	0.559218	up	Os05g0237800	1.66388	0.179603	up
Os01g0760300	1.9301	0.000617726	up	Os01g0850100	1.38871	7.12e-08	up	Os03g0142500	1.94937	2.2e-05	up	Os05g0256500	1.1587	0.000167885	up
Os01g0762000	1.45943	1.37e-05	up	Os01g0850700	1.32332	6.56e-15	up	Os03g0142900	1.01612	0.000103209	up	Os05g0272800	1.10115	0.000613218	up
Os01g0762500	2.69647	3.5e-08	up	Os01g0851600	1.53434	0.126437	up	Os03g0148700	1.0855	8.73e-05	up	Os05g0297800	1.14756	0.14618	up
Os01g0764400	1.09017	8.79e-08	up	Os01g0852400	1.5502	0.249042	up	Os03g0150600	1.5765	7.02e-09	up	Os05g0319100	1.24456	0.279103	up
Os01g0764800	3.38014	1.25e-11	up	Os01g0854000	2.2008	6.38e-10	up	Os03g0150700	1.04731	0.0575141	up	Os05g0319875	1.82823	0.0536343	up
Os01g0766200	1.24199	0.000564738	up	Os01g0854400	1.12199	0.288745	up	Os03g0153500	1.66606	0.00227413	up	Os05g0322900	1.1902	0.000151881	up
Os01g0766300	2.60039	4.98e-08	up	Os01g0857400	1.11473	0.000389636	up	Os03g0153900	1.35122	0.00279065	up	Os05g0335500	1.28379	0.288022	up
Os01g0767600	2.24057	3.21e-23	up	Os01g0859100	2.16992	3.39e-10	up	Os03g0158600	1.20972	0.011313	up	Os05g0337400	1.19247	0.065404	up
Os01g0767900	1.01961	8.62e-06	up	Os01g0859300	3.87447	2.09e-05	up	Os03g0168100	1.29546	0.138507	up	Os05g0361500	1.31661	0.0216231	up
Os01g0769000	1.28725	7.05e-08	up	Os01g0860400	2.72363	3.83e-25	up	Os03g0179400	1.20436	0.00037532	up	Os05g0386000	1.15308	0.142909	up
Os01g0770700	1.19212	0.0721316	up	Os01g0860800	1.49416	2.49e-07	up	Os03g0180800	2.36923	0.000251309	up	Os05g0386201	1.26514	0.106118	up
Os01g0771000	2.30594	1.34e-06	up	Os01g0862600	1.6535	6.7e-08	up	Os03g0180900	2.40422	7.8e-13	up	Os05g0399400	1.17477	0.535451	up
Os01g0772200	1.03198	3.9e-07	up	Os01g0863300	4.16052	1.61e-47	up	Os03g0182000	2.09954	0.00247704	up	Os05g0403300	1.074	0.0472514	up
Os01g0772400	2.66041	9.46e-35	up	Os01g0864500	1.23432	0.00366141	up	Os03g0187600	1.08453	0.0940194	up	Os05g0406150	1.27125	0.264235	up
Os01g0772500	2.07039	0.00160852	up	Os01g0865100	1.04472	0.000266581	up	Os03g0189400	1.76129	1.47e-06	up	Os05g0423500	1.06263	0.00355785	up
Os01g0773800	6.82487	9.7e-38	up	Os01g0867300	1.05346	8.18e-06	up	Os03g0194600	1.40792	0.00911312	up	Os05g0423701	1.51687	0.00028026	up
Os01g0775100	1.04145	0.000242549	up	Os01g0868000	3.1378	3.12e-17	up	Os03g0194900	1.58034	0.00312105	up	Os05g0427400	1.59789	7.56e-06	up
Os01g0775400	2.08671	3.9e-14	up	Os01g0876300	1.46025	4.45e-08	up	Os03g0195100	2.9919	1.01e-12	up	Os05g0430800	1.05486	0.00145411	up
Os01g0776600	1.04894	2.09e-05	up	Os01g0876400	1.14268	7.57e-13	up	Os03g0196400	1.10505	0.0131895	up	Os05g0434800	1.30875	0.134208	up
Os01g0776700	1.44814	1.43e-08	up	Os01g0880200	1.1285	0.00817264	up	Os03g0197175	2.78029	3.5e-05	up	Os05g0437100	1.28748	0.112231	up
Os01g0780500	1.31735	1.71e-11	up	Os01g0883800	2.4644	1.88e-06	up	Os03g0197200	2.41028	0.00199908	up	Os05g0448300	2.10802	0.000407992	up
Os01g0780800	2.7815	9.71e-35	up	Os01g0884300	2.39699	6.05e-17	up	Os03g0197300	3.44823	3.89e-05	up	Os05g0458300	2.08342	0.00101852	up
Os01g0783500	2.65924	3.31e-20	up	Os01g0884800	1.23769	0.00716885	up	Os03g0207400	1.197	0.000120911	up	Os05g0458500	1.65866	0.280723	up
Os01g0786900	1.21812	6.12e-06	up	Os01g0885600	1.75152	7.86e-15	up	Os03g0215000	1.03151	0.0010648	up	Os05g0472000	1.17463	0.404305	up
Os01g0793800	3.24793	7.45e-10	up	Os01g0888800	2.76912	1.12e-15	up	Os03g0218400	2.19716	2.94e-08	up	Os05g0493166	1.68307	0.103495	up
Os01g0794400	2.48007	2.75e-15	up	Os01g0888900	2.03944	4.46e-10	up	Os03g0225700	1.29255	0.00428378	up	Os05g0494700	1.00355	0.269659	up
Os01g0794500	1.73717	1.53e-08	up	Os01g0889400	1.10154	0.0832549	up	Os03g0225900	2.16018	2.9e-10	up	Os05g0499400	1.02076	0.120089	up
Os01g0795600	3.11879	7.99e-16	up	Os01g0891066	3.06228	4.82e-07	up	Os03g0226200	1.31034	0.00251106	up	Os05g0503100	1.26748	0.304507	up
Os01g0796400	2.08984	2.1e-20	up	Os01g0894300	1.41686	4.14e-05	up	Os03g0231600	1.51706	0.00221783	up	Os05g0514400	2.0512	0.000250828	up
Os01g0800300	1.2263	1.36e-07	up	Os01g0900800	1.10505	4.35e-06	up	Os03g0236200	1.95685	2.96e-07	up	Os05g0521900	1.66985	0.00866012	up
Os01g0800500	2.4867	9.37e-08	up	Os01g0901500	1.58604	1.58e-05	up	Os03g0240600	2.2109	0.00146379	up	Os05g0530701	1.09622	0.367166	up
Os01g0804400	1.73835	5.25e-07	up	Os01g0901600	1.16242	0.049315	up	Os03g0242300	1.52925	6.29e-09	up	Os05g0549700	1.33137	2.15e-07	up
Os01g0805400	2.39744	1.31e-10	up	Os01g0905500	2.04541	0.068752	up	Os03g0258000	1.365	0.0965529	up	Os05g0553400	1.17192	0.000156266	up
Os01g0812100	3.35755	4.9e-05	up	Os01g0907900	3.58496	0.0177249	up	Os03g0264400	1.04179	0.000403847	up	Os05g0563550	1.24311	0.040709	up
Os01g0812200	1.32769	4.97e-07	up	Os01g0908700	1.45891	1.71e-25	up	Os03g0270600	1.65896	0.018099	up	Os05g0563600	1.01979	0.00363353	up
Os01g0812900	1.07729	1.18e-05	up	Os01g0914000	1.33298	0.130253	up	Os03g0276500	1.17578	0.000332743	up	Os05g0568300	1.40028	0.0647618	up
Os01g0813400	1.48711	4.97e-18	up	Os01g0915000	1.6773	8.45e-05	up	Os03g0285800	1.429	8.48e-11	up	Os05g0571200	1.18972	0.00231611	up
Os01g0815100	1.38615	0.000213373	up	Os01g0917900	1.08597	0.0110021	up	Os03g0287400	2.19401	0.00211211	up	Os05g0576300	1.18117	0.0867403	up
Os01g0815400	1.44697	2.45e-07	up	Os01g0921800	1.52277	1.35e-07	up	Os03g0289800	1.2555	0.00213855	up	Os05g0576600	1.34473	0.0818498	up
Os01g0816100	3.33525	2.26e-26	up	Os01g0922600	2.77478	1.18e-26	up	Os03g0295866	1.04629	0.163159	up	Os05g0593900	1.3836	0.0216231	up
Os01g0819700	1.90755	1.08e-13	up	Os01g0923000	1.80537	8.87e-07	up	Os03g0297000	1.16768	0.000420662	up	Os05g0595800	1.20314	0.519014	up
Os01g0821300	2.80735	0.000321108	up	Os01g0923700	1.04672	7.56e-10	up	Os03g0304100	1.07039	0.416661	up	Os06g0101600	1.61956	0.587471	up
Os01g0821600	1.17889	0.000345764	up	Os01g0923750	1.35889	0.00833961	up	Os03g0306700	2.14684	3.89e-05	up	Os06g0109100	2.20505	7.23e-08	up
Os01g0822200	1.42178	1.99e-12	up	Os01g0925200	1.07994	0.035378	up	Os03g0309300	1.05703	0.097648	up	Os06g0112100	1.13053	0.00835479	up
Os01g0823600	3.46411	1.06e-11	up	Os01g0925400	1.48465	4.24e-05	up	Os03g0310600	1.52686	3.45e-05	up	Os06g0119900	1.4344	0.0536343	up
Os01g0824800	1.19927	0.000873531	up	Os01g0933900	2.17206	2.34e-05	up	Os03g0322200	1.57333	0.000454911	up	Os06g0128800	1.66428	0.0195999	up
Os01g0825800	3.36889	1.89e-30	up	Os01g0934350	2.54115	0.00103521	up	Os03g0326000	1.56533	2.96e-09	up	Os06g0131700	1.30666	0.0245179	up
Os01g0826400	3.37003	5.95e-27	up	Os01g0934400	1.69224	2.89e-05	up	Os03g0326100	1.66636	0.00544587	up	Os06g0145200	1.06916	0.264235	up
Os01g0830000	1.51307	2.81e-09	up	Os01g0934800	3.52859	4.44e-16	up	Os03g0326200	2.40358	3.84e-06	up	Os06g0149100	2.61891	0.0141445	up
Os01g0830500	2.56003	5.43e-18	up	Os01g0944800	3.18641	5.54e-05	up	Os03g0327800	1.86898	1.99e-05	up	Os06g0156600	1.07195	0.56959	up
Os01g0830700	2.96416	3.81e-17	up	Os01g0944900	2.27479	0.000297059	up	Os03g0335200	2.41877	3.78e-09	up	Os06g0192800	1.02685	0.0555233	up
Os01g0831250	3.10535	3.75e-14	up	Os01g0946600	3.33056	1.08e-18	up	Os03g0335300	1.08122	4.92e-11	up	Os06g0193200	1.11426	0.162318	up
Os01g0832600	2.97503	2.98e-14	up	Os01g0946700	3.44032	1.56e-28	up	Os03g0342100	2.06228	0.0211331	up	Os06g0199700	1.42321	0.251118	up
Os01g0833150	1.6713	1.84e-05	up	Os01g0947000	1.73697	0.0027173	up	Os03g0348200	1.75714	0.0267902	up	Os06g0200250	1.25669	0.0479627	up
Os01g0833400	2.47846	2.62e-19	up	Os01g0948200	2.14312	9.36e-11	up	Os03g0356526	1.54749	0.00251574	up	Os06g0215900	1.51532	6.13e-05	up
Os01g0833600	3.45066	3.76e-07	up	Os01g0951400	1.77943	6.4e-08	up	Os03g0364400	1.79275	1.33e-05	up	Os06g0219500	1.22913	0.172195	up
Os01g0837000	2.46383	2.22e-54	up	Os01g0951500	1.15001	0.000762234	up	Os03g0366350	1.13006	0.329788	up	Os06g0226700	1.09262	0.102111	up
Os01g0837800	1.25228	1.69e-10	up	Os01g0954000	2.59451	1.93e-16	up	Os03g0387300	1.04385	0.268458	up	Os06g0232800	1.03787	0.417016	up
Os01g0838600	2.57766	1.95e-06	up	Os01g0954100	3.19794	0.00301348	up	Os03g0388500	1.27181	2.05e-06	up	Os06g0238900	1.02248	0.0835141	up
Os01g0839100	5.07007	6.44e-26	up	Os01g0954500	4.12826	5.55e-19	up	Os03g0400800	1.12009	0.120325	up	Os06g0274300	1.21437	0.0534184	up
Os01g0841500	1.03825	1.6e-06	up	Os01g0955100	1.91985	8.78e-10	up	Os03g0402800	1.00113	0.000164853	up	Os06g0291800	1.87072	2.41e-05	up
Os01g0841600	1.2091	0.0272893	up	Os01g0955700	2.15884	8.05e-49	up	Os03g0407900	1.50346	5.1e-06	up	Os06g0295900	4.24793	4.54e-06	up
Os01g0841700	1.93565	2.26e-08	up	Os01g0956075	2.1669	2.16e-15	up	Os03g0411800	1.08614	0.00979153	up	Os06g0297400	1.23835	0.0233287	up
Os01g0842200	1.80616	2.72e-15	up	Os01g0958200	2.27716	6.6e-09	up	Os03g0412400	1.61218	0.000594224	up	Os06g0299100	1.26303	0.221412	up
Os01g0844300	2.00108	1.9e-13	up	Os01g0958700	1.02455	2.84e-07	up	Os03g0431600	1.42531	0.00265973	up	Os06g0306300	1.4339	0.0522102	up
Os01g0845000	2.99417	3.16e-10	up	Os01g0959100	1.51722	0.0043228	up	Os03g0437200	2.35755	1.68e-06	up	Os06g0317400	3.7674	3.79e-06	up
Os01g0846300	2.07697	2.77e-22	up	Os01g0959200	1.3999	0.00408329	up	Os03g0556600	1.10535	0.185926	up	Os06g0317600	2.53605	0.000317402	up
Os01g0846400	3.05387	4.07e-07	up	Os01g0960800	1.40244	0.000122969	up	Os03g0571700	1.03914	0.359481	up	Os06g0328400	2.09482	6.21e-12	up
Os01g0846700	3.04196	1.23e-22	up	Os01g0962100	3.28732	4.39e-31	up	Os03g0574900	1.55167	0.00613437	up	Os06g0335900	1.1964	0.0132436	up
Os01g0848900	3.37119	1.07e-25	up	Os01g0962700	1.25843	0.000204755	up	Os03g0582200	1.18647	0.000413549	up	Os06g0335975	1.2585	0.0259585	up
Os01g0850100	2.56575	1.04e-25	up	Os01g0963000	1.06969	0.0217475	up	Os03g0584400	1.10088	0.0101765	up	Os06g0478600	1.64046	0.0687741	up
Os01g0850900	1.99022	3.41e-08	up	Os01g0967200	1.20163	0.0109238	up	Os03g0603200	1.79751	0.0561551	up	Os06g0486900	1.78055	0.1605	up
Os01g0851100	1.43428	0.000119418	up	Os01g0972900	2.37197	0.000313804	up	Os03g0622500	1.43902	0.00838269	up	Os06g0517700	2.45092	0.00778543	up
Os01g0851600	1.31431	0.161804	up	Os01g0973000	1.06963	0.0570416	up	Os03g0626500	1.0148	0.0102387	up	Os06g0529900	1.16607	0.00354506	up
Os01g0857400	2.17626	7.87e-14	up	Os02g0101000	1.50145	9.88e-18	up	Os03g0641250	1.44968	0.0431378	up	Os06g0546500	1.63491	0.350057	up
Os01g0858350	1.47972	6.3e-11	up	Os02g0101900	3.01027	3.67e-11	up	Os03g0657400	1.71272	0.038438	up	Os06g0553550	1.65473	0.290243	up
Os01g0859100	2.82243	4.1e-15	up	Os02g0104500	1.01343	0.049215	up	Os03g0661600	1.6292	0.00157383	up	Os06g0554300	1.24393	0.261977	up
Os01g0859300	2.65711	0.000504415	up	Os02g0106100	1.37084	0.0271923	up	Os03g0663400	1.12808	0.0525913	up	Os06g0570900	1.15535	0.0547503	up
Os01g0860400	1.42509	7.71e-08	up	Os02g0114200	2.04747	2.16e-57	up	Os03g0664800	1.76778	0.000287085	up	Os06g0591200	1.58227	0.00540407	up
Os01g0860800	2.25482	3.13e-16	up	Os02g0114400	2.52195	0.00114745	up	Os03g0667100	1.42146	0.000381845	up	Os06g0591400	1.14923	0.00487185	up
Os01g0862600	1.94391	4.03e-11	up	Os02g0119200	1.91194	0.000800353	up	Os03g0676400	2.36976	1.36e-06	up	Os06g0595800	1.02269	0.000771734	up
Os01g0863300	5.51131	1.79e-69	up	Os02g0119600	2.88733	5.53e-08	up	Os03g0682100	2.53022	1.12e-06	up	Os06g0604200	1.0481	0.176525	up
Os01g0864200	1.42999	0.102142	up	Os02g0120100	2.76367	3.89e-20	up	Os03g0702600	1.03477	0.437679	up	Os06g0604300	2.0906	0.108146	up
Os01g0864500	2.91886	6.92e-14	up	Os02g0121700	1.20263	0.224727	up	Os03g0707200	1.20684	0.00463479	up	Os06g0649700	1.19608	7.51e-05	up
Os01g0865100	2.53806	3.54e-22	up	Os02g0122100	2.49889	8.29e-15	up	Os03g0711150	1.04439	0.30909	up	Os06g0650300	1.97602	0.104416	up
Os01g0865700	1.84327	0.00095081	up	Os02g0122600	1.3768	0.00749985	up	Os03g0724700	1.21299	0.00180646	up	Os06g0655500	1.14622	0.473883	up
Os01g0866100	1.13795	0.000578258	up	Os02g0129700	1.40389	3.03e-07	up	Os03g0726800	1.01389	0.00194482	up	Os06g0666100	1.0607	0.586992	up
Os01g0866133	1.32861	4.04e-11	up	Os02g0130100	1.22492	6.14e-07	up	Os03g0729000	1.6297	5.68e-06	up	Os06g0671600	1.79141	0.145586	up
Os01g0867300	1.80664	4.36e-16	up	Os02g0133900	1.31451	0.0525548	up	Os03g0731900	1.33191	1.49e-07	up	Os06g0672400	1.53902	0.00499208	up
Os01g0868000	4.44681	4.21e-33	up	Os02g0134200	1.51019	0.000111087	up	Os03g0732000	2.59182	0.000139875	up	Os06g0688200	1.09436	0.237451	up
Os01g0874900	1.56167	3.17e-14	up	Os02g0136000	1.62897	2.06e-06	up	Os03g0734500	2.36678	0.00650014	up	Os06g0697000	1.21573	0.0239239	up
Os01g0876400	2.608	1.12e-66	up	Os02g0136150	1.52466	0.000935445	up	Os03g0737300	1.44931	0.00179812	up	Os06g0697600	1.78619	2.17e-05	up
Os01g0878900	1.31808	0.0152231	up	Os02g0139900	1.14886	0.100973	up	Os03g0739700	1.89616	0.00204455	up	Os06g0707200	1.22062	0.00298466	up
Os01g0883800	1.11964	0.0369811	up	Os02g0155700	2.2349	0.000263466	up	Os03g0740833	1.9204	0.0038827	up	Os06g0725200	1.31398	0.00683579	up
Os01g0884300	4.42275	3.21e-57	up	Os02g0156100	1.23857	0.000120588	up	Os03g0741000	1.93643	0.000375989	up	Os06g0726100	1.2303	0.297001	up
Os01g0885600	1.91651	3.9e-18	up	Os02g0160200	1.3414	7.23e-08	up	Os03g0741100	1.7418	1.42e-07	up	Os07g0104100	1.73597	0.000776064	up
Os01g0885700	3.47393	6.25e-09	up	Os02g0160250	1.53343	1.6e-06	up	Os03g0743500	1.08616	0.00293021	up	Os07g0121000	1.2584	0.129364	up
Os01g0888800	3.64992	3.98e-22	up	Os02g0160500	2.06944	0.0280846	up	Os03g0747900	1.01159	0.0448285	up	Os07g0124900	2.52374	0.687515	up
Os01g0888900	2.64877	1.09e-16	up	Os02g0161900	1.72695	3.78e-25	up	Os03g0757000	1.67471	0.000259418	up	Os07g0129700	3.32193	0.00653254	up
Os01g0893400	1.08145	0.0319565	up	Os02g0162600	2.58057	6.92e-18	up	Os03g0757100	1.04809	0.141548	up	Os07g0129800	1.11864	0.157795	up
Os01g0894300	1.1281	0.000981817	up	Os02g0165100	1.06817	0.00632413	up	Os03g0760000	1.55676	0.00547178	up	Os07g0170016	1.19704	0.197429	up
Os01g0895000	2.29123	0.000201092	up	Os02g0167600	1.21136	0.00561982	up	Os03g0760200	1.52749	0.000132872	up	Os07g0176300	1.01472	0.147583	up
Os01g0898800	1.60421	1.54e-05	up	Os02g0168100	3.993	5.43e-57	up	Os03g0764000	1.0143	0.0287486	up	Os07g0204400	1.0199	0.255706	up
Os01g0900800	1.23951	1.01e-07	up	Os02g0168200	3.01495	1.24e-08	up	Os03g0764100	1.27368	1.03e-07	up	Os07g0207301	1.58496	0.0115624	up
Os01g0901500	1.53311	2.11e-05	up	Os02g0173200	1.37202	0.000477774	up	Os03g0772600	1.6876	5.07e-05	up	Os07g0225300	1.12107	0.00124174	up
Os01g0901600	3.10697	1.14e-09	up	Os02g0173650	1.29278	0.0678245	up	Os03g0776400	1.21831	0.00258082	up	Os07g0250900	1.35364	0.0717085	up
Os01g0902100	1.078	0.204359	up	Os02g0176000	3.56071	6.07e-10	up	Os03g0776900	1.074	0.0290056	up	Os07g0258400	1.87447	0.0129308	up
Os01g0908700	2.30371	3.19e-62	up	Os02g0176100	1.23234	2.56e-05	up	Os03g0777000	1.44119	0.00305117	up	Os07g0260000	1.14505	0.236131	up
Os01g0911300	2.4796	7.47e-32	up	Os02g0177300	2.40439	0.0242215	up	Os03g0782400	1.01407	0.491851	up	Os07g0408400	3.92283	NA	up
Os01g0915000	1.01014	0.0204209	up	Os02g0178600	1.15943	0.112638	up	Os03g0784500	1.01634	0.000887349	up	Os07g0410300	1.48153	0.0378729	up
Os01g0919400	1.0477	0.194082	up	Os02g0179500	1.77005	5.43e-06	up	Os03g0790500	2.37587	2.6e-06	up	Os07g0410700	2.03953	0.0021962	up
Os01g0921000	2.28951	6.4e-05	up	Os02g0179600	2.54178	5.84e-10	up	Os03g0800000	2.10875	1.21e-06	up	Os07g0417200	1.27146	0.0197194	up
Os01g0922600	2.30572	1.8e-18	up	Os02g0181200	1.89734	3.88e-06	up	Os03g0800400	1.72544	0.00114967	up	Os07g0432800	1.16159	0.302377	up
Os01g0923000	1.78809	6.22e-07	up	Os02g0181300	1.9734	4.52e-16	up	Os03g0802500	2.31354	8.5e-08	up	Os07g0461950	2.11874	0.0601346	up
Os01g0923700	1.28691	7.52e-15	up	Os02g0182700	1.08184	0.000236305	up	Os03g0807900	1.03073	0.0103284	up	Os07g0471200	1.70044	0.00975257	up
Os01g0923750	1.18686	0.0173568	up	Os02g0186200	2.41028	0.00972542	up	Os03g0808600	1.0156	0.0592122	up	Os07g0489000	1.18408	0.43586	up
Os01g0925100	1.82491	0.00704704	up	Os02g0187700	2.78998	8.09e-21	up	Os03g0820400	1.12676	0.0241153	up	Os07g0492500	1.86129	0.00220922	up
Os01g0925200	1.59432	0.000564066	up	Os02g0188000	1.93661	1.91e-07	up	Os03g0820500	1.40742	0.00320615	up	Os07g0497500	1.06054	0.264777	up
Os01g0925700	1.69092	7.39e-07	up	Os02g0188500	1.37851	0.139833	up	Os03g0830400	1.10774	0.00686685	up	Os07g0510200	1.05936	0.000438497	up
Os01g0926800	1.12954	0.0347699	up	Os02g0191300	2.78202	4.03e-40	up	Os03g0830500	3.7829	1.09e-06	up	Os07g0511100	2	0.00722017	up
Os01g0928000	1.32608	0.0252548	up	Os02g0191600	2.24511	5.93e-05	up	Os03g0836300	1.13687	0.0277594	up	Os07g0511301	2.3505	0.00768793	up
Os01g0930200	1.11476	3.98e-05	up	Os02g0192300	1.52356	0.104301	up	Os03g0838800	1.2783	0.0296876	up	Os07g0511400	2.74041	2.86e-08	up
Os01g0933900	3.19745	1.78e-10	up	Os02g0194100	1.00196	1.51e-10	up	Os03g0841600	1.49643	0.127747	up	Os07g0518100	1.3443	0.0803641	up
Os01g0934100	1.6796	6.8e-15	up	Os02g0196100	2.26811	0.000251469	up	Os03g0842501	6.29462	6.69e-15	up	Os07g0524900	1.30392	0.0231182	up
Os01g0934350	4.30682	5.03e-09	up	Os02g0196800	1.68736	3.66e-20	up	Os04g0104900	2.55605	7.64e-05	up	Os07g0526400	2.253	7.15e-07	up
Os01g0934400	3.41093	1.21e-19	up	Os02g0198200	1.21775	0.00328508	up	Os04g0105400	1.1209	0.00920536	up	Os07g0526600	1.36304	0.0102145	up
Os01g0934800	2.19918	7.66e-07	up	Os02g0198700	2.02548	4.6e-08	up	Os04g0108101	2.13465	0.00250961	up	Os07g0537600	1.55285	0.00290663	up
Os01g0940000	1.2115	0.00908177	up	Os02g0199200	1.40839	0.0208746	up	Os04g0108600	3.57289	1.5e-09	up	Os07g0538000	4.68732	2.85e-12	up
Os01g0941200	1.70163	1.78e-05	up	Os02g0199800	1.3203	0.0439703	up	Os04g0109100	2.13124	0.0110712	up	Os07g0541200	1.20246	0.00835479	up
Os01g0944700	1.48675	0.000114651	up	Os02g0200900	1.43608	2.59e-15	up	Os04g0112100	1.42884	0.212973	up	Os07g0541400	1.35954	0.335533	up
Os01g0944800	5.40088	6.93e-10	up	Os02g0203000	1.93618	0.00132003	up	Os04g0126900	1.7558	7.12e-06	up	Os07g0542400	1.15563	0.0542238	up
Os01g0944900	5.28042	8.62e-20	up	Os02g0204000	1.55673	0.00182131	up	Os04g0127500	3.39917	3.19e-07	up	Os07g0550600	1.77987	0.0437022	up
Os01g0945650	1.44876	0.0768087	up	Os02g0205500	1.30485	0.0547361	up	Os04g0154800	1.92756	0.00252195	up	Os07g0563300	1.0426	0.261946	up
Os01g0946600	1.9486	3.54e-08	up	Os02g0206700	2.47063	1.03e-06	up	Os04g0172400	3.40599	1.6e-09	up	Os07g0572400	1.33498	0.0144886	up
Os01g0946700	3.52588	8.69e-27	up	Os02g0207100	1.59276	0.0297518	up	Os04g0178300	3.45492	1.51e-20	up	Os07g0581700	1.38995	0.416803	up
Os01g0948200	2.14714	4.71e-11	up	Os02g0209300	2.32193	9.2e-10	up	Os04g0178400	2.3515	2.39e-12	up	Os07g0590700	1.53933	0.0427636	up
Os01g0948600	1.44593	9.23e-12	up	Os02g0211800	1.30485	0.0404959	up	Os04g0179100	3.0123	1.77e-09	up	Os07g0603300	1.49842	0.00116231	up
Os01g0949300	1.7824	2.37e-08	up	Os02g0214500	4.02975	0.003333	up	Os04g0179200	3.05083	4.49e-15	up	Os07g0607200	1.16125	0.060927	up
Os01g0949700	1.25312	0.0085925	up	Os02g0218700	5.7223	4.1e-54	up	Os04g0179700	4.41253	3.29e-18	up	Os07g0607400	1.37064	0.00340531	up
Os01g0949900	1.8548	0.00201331	up	Os02g0226300	1.28504	4.7e-06	up	Os04g0182200	1.26645	0.000234032	up	Os07g0631700	1.17319	9.57e-05	up
Os01g0951400	2.38611	7.2e-14	up	Os02g0226600	3.89026	1.64e-05	up	Os04g0185600	1.23349	0.0064207	up	Os07g0635700	1.18396	0.14752	up
Os01g0951500	2.14788	8.19e-12	up	Os02g0227100	1.19356	0.00068058	up	Os04g0193950	1.60015	0.125624	up	Os07g0642600	1.10716	0.030524	up
Os01g0954000	4.38176	1.45e-42	up	Os02g0227200	1.47505	4.82e-07	up	Os04g0205101	1.87447	0.0253508	up	Os07g0669000	1.15843	0.434876	up
Os01g0954100	1.44361	0.18341	up	Os02g0229800	1.81283	8.61e-06	up	Os04g0205200	2.62283	3.95e-13	up	Os07g0670300	1.30965	0.000151167	up
Os01g0954500	2.70987	6.5e-09	up	Os02g0232400	1.10373	3.23e-13	up	Os04g0206500	1.64669	0.00576179	up	Os07g0677500	3.02875	0.000101397	up
Os01g0955100	4.14945	1.26e-42	up	Os02g0233200	3.11578	2.75e-11	up	Os04g0209200	2.34113	7.95e-08	up	Os07g0687100	1.37802	0.013215	up
Os01g0955700	3.16876	2.08e-101	up	Os02g0234300	1.09232	0.000115204	up	Os04g0209300	1.71452	0.000810145	up	Os07g0691100	1.07179	0.228601	up
Os01g0956075	2.35676	1.15e-18	up	Os02g0240100	6.006	8.19e-16	up	Os04g0210250	1.44252	0.00453518	up	Os07g0692600	1.4021	NA	up
Os01g0958200	1.87262	2.13e-06	up	Os02g0241100	1.65951	0.0455273	up	Os04g0226800	1.59352	0.0068026	up	Os07g0693000	1.42672	0.00743852	up
Os01g0958700	2.00575	2.03e-26	up	Os02g0242900	1.80918	0.0003131	up	Os04g0227000	1.77853	0.0650611	up	Os08g0108300	1.65635	0.116828	up
Os01g0959100	2.36528	2.56e-06	up	Os02g0244600	1.51345	6.43e-15	up	Os04g0247700	2.04398	0.000279986	up	Os08g0137800	2.90067	8.67e-11	up
Os01g0959200	2.31569	4.95e-07	up	Os02g0249300	1.01383	0.283896	up	Os04g0282400	1.63538	0.000444256	up	Os08g0140300	1.34282	0.000427349	up
Os01g0960200	2.19417	6.1e-05	up	Os02g0254600	1.8186	0.0250915	up	Os04g0286300	1.24688	0.0972832	up	Os08g0140500	1.06721	NA	up
Os01g0960500	1.52374	4.99e-11	up	Os02g0257500	3.078	0.0098011	up	Os04g0288500	2.21412	0.000671412	up	Os08g0160500	1.14734	0.0727158	up
Os01g0960800	1.3644	0.000114301	up	Os02g0258800	2.30055	2.94e-06	up	Os04g0301500	3.33768	6.5e-10	up	Os08g0189500	1.25239	0.0784662	up
Os01g0962100	3.03375	1.05e-26	up	Os02g0260200	1.48127	0.0521211	up	Os04g0301700	1.06039	0.0093726	up	Os08g0189600	1.25831	0.034544	up
Os01g0962700	1.10276	0.000894315	up	Os02g0261100	1.15307	6.38e-07	up	Os04g0307500	2.39287	3.07e-08	up	Os08g0203350	4.62936	4.25e-08	up
Os01g0963000	1.42399	0.000866488	up	Os02g0265800	1.75489	0.0228345	up	Os04g0338100	1.14317	0.000681081	up	Os08g0215400	1.03037	0.261977	up
Os01g0965900	1.67115	0.000740995	up	Os02g0266000	1.03437	0.0145326	up	Os04g0338950	3.68743	3.65e-10	up	Os08g0256700	1.11548	0.181679	up
Os01g0966100	2.05467	5.33e-20	up	Os02g0269200	1.76107	2.21e-07	up	Os04g0339400	1.18295	0.00262036	up	Os08g0262500	4.12359	8.5e-05	up
Os01g0971200	1.25382	4.8e-10	up	Os02g0272400	2.30666	0.0306729	up	Os04g0339800	1.14487	0.0569041	up	Os08g0267000	1.33015	0.312747	up
Os01g0971700	1.4366	8.03e-13	up	Os02g0273000	2.53135	2.22e-36	up	Os04g0341500	2.26679	0.034062	up	Os08g0321000	1.19556	0.000195648	up
Os01g0974400	1.4166	2.42e-06	up	Os02g0274100	1.25097	1.07e-11	up	Os04g0344100	2.28287	5.89e-06	up	Os08g0331900	1.1348	0.043103	up
Os01g0975900	2.88749	2.59e-15	up	Os02g0274900	1.07101	9.92e-13	up	Os04g0345400	1.37851	0.156998	up	Os08g0334300	1.18492	0.0368549	up
Os01g0976450	1.40514	2.23e-08	up	Os02g0301100	1.64848	2.27e-06	up	Os04g0366000	1.42403	0.173742	up	Os08g0356500	1.11718	0.000486266	up
Os02g0101000	1.14908	6.29e-11	up	Os02g0302200	1.40468	8.17e-06	up	Os04g0368800	1.60334	0.0378025	up	Os08g0360300	1.08973	0.0822777	up
Os02g0102900	1.03103	0.133036	up	Os02g0313700	1.31727	1.26e-06	up	Os04g0370100	2.12489	0.001768	up	Os08g0376300	1.2115	0.113233	up
Os02g0106100	1.96523	0.000887435	up	Os02g0314600	1.24924	0.00399495	up	Os04g0373400	1.45272	3.2e-05	up	Os08g0384500	1.32397	0.00073813	up
Os02g0114400	3.13245	3.22e-05	up	Os02g0324700	1.5263	1.52e-13	up	Os04g0394700	1.113	0.000141184	up	Os08g0390100	1.25831	0.229812	up
Os02g0115900	1.24257	9.45e-07	up	Os02g0327500	2.15732	3.3e-08	up	Os04g0398000	1.21518	0.0398763	up	Os08g0396700	1.02046	0.54446	up
Os02g0118200	1.99843	2.42e-22	up	Os02g0332450	3.65136	1.1e-05	up	Os04g0401700	2.19281	4.13e-08	up	Os08g0405700	1.04989	0.263742	up
Os02g0119200	1.1307	0.043384	up	Os02g0455400	3.02278	1.16e-18	up	Os04g0406600	1.24116	0.00910523	up	Os08g0428800	1.5194	0.00126458	up
Os02g0119600	3.42701	4.48e-11	up	Os02g0461900	1.17076	0.000346223	up	Os04g0411800	1.28723	5.23e-05	up	Os08g0448000	1.33138	0.00323378	up
Os02g0120100	3.66977	6.66e-34	up	Os02g0462800	1.70476	0.000180153	up	Os04g0419100	1.0433	0.052576	up	Os08g0450100	1.30666	0.489069	up
Os02g0121700	1.848	0.0397487	up	Os02g0464900	2.25873	0.0742049	up	Os04g0429600	2.23201	0.000457815	up	Os08g0453700	1.16036	0.121429	up
Os02g0122100	2.75877	5.03e-18	up	Os02g0465600	1.64232	0.00398127	up	Os04g0435100	1.95831	0.000517014	up	Os08g0459700	1.04614	0.579143	up
Os02g0122600	2.54473	4.08e-08	up	Os02g0465900	1.58756	3.37e-05	up	Os04g0447100	1.45828	0.000284117	up	Os08g0461300	1.02829	0.367423	up
Os02g0129700	1.58333	2.72e-09	up	Os02g0466400	5.08909	1.74e-15	up	Os04g0450900	1.44323	0.0256115	up	Os08g0470200	1.18466	0.000993387	up
Os02g0130100	1.52544	1.03e-10	up	Os02g0467600	2.26704	7.16e-10	up	Os04g0453500	1.44305	0.0311891	up	Os08g0478000	1.23577	0.0720742	up
Os02g0134200	1.33939	0.000584835	up	Os02g0469300	1.40939	0.000984564	up	Os04g0457800	1.16849	1.78e-06	up	Os08g0489100	1.55873	0.0269559	up
Os02g0134300	1.32817	0.000673232	up	Os02g0473200	2.63548	7.01e-60	up	Os04g0458400	1.2115	0.154776	up	Os08g0489300	1.32141	0.0359772	up
Os02g0134400	1.45199	3.8e-05	up	Os02g0479700	3.92057	2.55e-06	up	Os04g0458600	1.45503	0.00212351	up	Os08g0511400	1.14684	0.00277747	up
Os02g0136000	1.16483	0.000722421	up	Os02g0481700	1.32982	0.000112192	up	Os04g0463500	1.1669	2.31e-05	up	Os08g0514000	1.10548	0.0864145	up
Os02g0136150	1.97679	7.73e-06	up	Os02g0482200	1.35445	0.0251592	up	Os04g0464100	2.40717	0.00797108	up	Os08g0514033	1.19264	0.121891	up
Os02g0137700	1.93575	0.00524553	up	Os02g0482400	2.00836	0.00269835	up	Os04g0468000	1.05509	0.37334	up	Os08g0514066	1.16992	0.15338	up
Os02g0139000	1.51719	1.32e-06	up	Os02g0483500	1.72282	0.000743224	up	Os04g0468600	1.56521	4.07e-05	up	Os08g0526200	6.45286	1.34e-16	up
Os02g0139100	1.76898	3.54e-21	up	Os02g0488600	1.13879	9.85e-11	up	Os04g0469000	1.0256	0.00294888	up	Os08g0546900	1.10691	0.408798	up
Os02g0140800	3.24793	9.12e-05	up	Os02g0503900	2.21935	3.86e-15	up	Os04g0469300	1.09163	0.126472	up	Os08g0550600	1.70627	0.108527	up
Os02g0141300	1.57859	1.07e-12	up	Os02g0506400	3.023	3.53e-12	up	Os04g0490500	1.00624	0.00209683	up	Os09g0109150	1.04532	0.30138	up
Os02g0150900	1.58302	4.46e-11	up	Os02g0506600	1.26585	0.0396784	up	Os04g0491100	1.11784	0.00261301	up	Os09g0126250	1.27753	0.28906	up
Os02g0158900	4.39232	8.5e-05	up	Os02g0513100	6.55704	1.36e-33	up	Os04g0497300	2.23446	0.0230756	up	Os09g0127300	1.18955	0.000101049	up
Os02g0160200	1.40427	7.79e-09	up	Os02g0514150	1.5639	0.00714876	up	Os04g0509600	1.45943	0.0076945	up	Os09g0129600	1.47332	0.00354875	up
Os02g0160250	2.57603	1.43e-16	up	Os02g0514326	4.29462	3.73e-11	up	Os04g0513400	1.09163	0.00465778	up	Os09g0129800	2.42146	0.000291449	up
Os02g0161900	1.417	2.21e-17	up	Os02g0521100	3.24793	2.78e-05	up	Os04g0514600	1.60486	0.000444256	up	Os09g0248100	1.80167	0.00133998	up
Os02g0162600	4.71995	4.37e-60	up	Os02g0523100	3.16678	6.7e-09	up	Os04g0518400	1.34475	8.41e-05	up	Os09g0248900	1.04747	0.0259503	up
Os02g0165100	3.04647	7.61e-17	up	Os02g0526400	2.16692	7.65e-11	up	Os04g0521900	1.02975	0.105619	up	Os09g0273600	3.11548	1.36e-05	up
Os02g0166501	1.21681	0.019482	up	Os02g0527200	2.18934	1.75e-15	up	Os04g0524500	1.53314	2.04e-05	up	Os09g0282100	2.21378	0.0177158	up
Os02g0166600	1.10007	1.59e-06	up	Os02g0527600	1.25328	1.37e-06	up	Os04g0542800	1.07443	4.19e-06	up	Os09g0315200	1.19555	0.327475	up
Os02g0167600	1.43978	0.000404833	up	Os02g0527900	1.05749	3.04e-06	up	Os04g0544000	1.16479	0.0617429	up	Os09g0353700	1.9386	0.0278497	up
Os02g0168000	1.12291	0.00117505	up	Os02g0528000	2.13588	0.000117622	up	Os04g0556400	2.54014	4.8e-08	up	Os09g0357400	1.31073	8.56e-05	up
Os02g0168100	5.48292	3.64e-106	up	Os02g0528300	1.36773	0.183732	up	Os04g0561500	1.74074	9.56e-06	up	Os09g0370500	1.15933	0.079612	up
Os02g0168200	4.05528	2.62e-13	up	Os02g0530300	2.10208	2.13e-20	up	Os04g0565400	1.3797	0.00700338	up	Os09g0391800	1.03953	0.360059	up
Os02g0168600	1.36694	7.97e-14	up	Os02g0532300	2.07708	1.09e-16	up	Os04g0565500	1.17289	0.000609127	up	Os09g0396900	1.18498	0.258554	up
Os02g0173200	2.34178	2.11e-10	up	Os02g0532500	2.26182	2.04e-09	up	Os04g0573900	1.5103	0.000260903	up	Os09g0399800	1.46375	0.00247316	up
Os02g0173650	1.25023	0.0574744	up	Os02g0532800	1.47842	0.0204732	up	Os04g0578000	1.99398	1.63e-06	up	Os09g0418500	2.16992	NA	up
Os02g0173800	1.39354	1.47e-09	up	Os02g0532900	1.62403	1.28e-05	up	Os04g0581000	2.26236	2.19e-13	up	Os09g0426800	3.90876	1.1e-07	up
Os02g0176000	3.01447	2.3e-07	up	Os02g0533700	2.82823	0.0391464	up	Os04g0581100	3.28096	1.82e-25	up	Os09g0444800	1.11417	0.0835969	up
Os02g0179600	1.08065	0.00917718	up	Os02g0537775	1.98423	0.067852	up	Os04g0587300	1.48981	0.0487183	up	Os09g0471200	1.63559	0.000730259	up
Os02g0181200	2.94183	1.12e-13	up	Os02g0537800	1.88982	0.0698724	up	Os04g0589400	1.65849	0.000375678	up	Os09g0479400	2.09953	NA	up
Os02g0181300	3.22343	9.93e-42	up	Os02g0539200	2.45943	1.79e-10	up	Os04g0598900	1.08299	0.0619619	up	Os09g0483400	1.24056	0.136933	up
Os02g0182700	1.69246	5.88e-10	up	Os02g0539500	1.33417	0.00811439	up	Os04g0600200	1.30114	0.000689053	up	Os09g0491596	1.05842	0.533884	up
Os02g0186100	2.21727	0.000717146	up	Os02g0540400	1.26039	0.0618437	up	Os04g0600300	2.51833	1.83e-06	up	Os09g0524800	1.61404	0.0056253	up
Os02g0186200	2.32193	0.00600489	up	Os02g0541325	1.06141	7.66e-06	up	Os04g0603900	1.28951	0.0272857	up	Os09g0531701	1.01367	0.0450606	up
Os02g0187700	1.67881	1.9e-08	up	Os02g0548700	5.51991	1.11e-38	up	Os04g0604000	1.27753	0.0343589	up	Os09g0542600	3.11874	0.000925225	up
Os02g0188000	3.42489	3.22e-22	up	Os02g0550600	1.50753	1.41e-12	up	Os04g0611400	1.76361	2.83e-05	up	Os09g0543400	1.5025	0.029573	up
Os02g0188400	4.01282	9.68e-07	up	Os02g0551100	1.58625	3.46e-10	up	Os04g0615200	1.29827	1.45e-05	up	Os09g0543900	1.48543	0.00751407	up
Os02g0191300	4.31544	1.58e-95	up	Os02g0565600	1.11031	0.00158533	up	Os04g0622501	2.33498	3.92e-05	up	Os10g0109300	1.65241	6.04e-05	up
Os02g0191600	2.5538	2.94e-07	up	Os02g0566300	1.74821	1.57e-14	up	Os04g0631100	1.67356	3.92e-05	up	Os10g0112600	1.00793	0.000123633	up
Os02g0193000	1.99619	2.59e-11	up	Os02g0567800	2.23478	6.26e-08	up	Os04g0632600	1.50553	0.00942048	up	Os10g0127900	1.55027	5.4e-12	up
Os02g0193200	1.11718	0.0425048	up	Os02g0567850	2.10026	0.0206643	up	Os04g0634400	1.54331	0.0046062	up	Os10g0137000	1.15024	0.123072	up
Os02g0193300	1.80571	3.69e-07	up	Os02g0572400	1.31178	0.000648322	up	Os04g0651000	2.07311	0.000134661	up	Os10g0139700	1.05399	0.407991	up
Os02g0194100	1.72942	8.35e-31	up	Os02g0572900	1.30282	0.000361865	up	Os04g0653700	3.05508	1.93e-08	up	Os10g0145100	1.3322	0.0584081	up
Os02g0194700	1.62425	8.71e-05	up	Os02g0575000	1.50574	0.000112532	up	Os04g0654500	2.30812	0.000368193	up	Os10g0146901	1.91638	0.0781894	up
Os02g0196100	1.66141	0.00639081	up	Os02g0575700	1.01066	0.000611972	up	Os04g0655300	1.30859	5.66e-05	up	Os10g0147200	1.35796	1.16e-06	up
Os02g0196800	2.92137	1.03e-60	up	Os02g0576600	3.20945	0.0124646	up	Os04g0662600	3.64211	2.68e-07	up	Os10g0165300	1.10904	0.0234894	up
Os02g0197200	1.52793	0.0805268	up	Os02g0578000	2.57645	5.22e-11	up	Os04g0667600	1.38529	1.34e-06	up	Os10g0167200	1.30355	0.142018	up
Os02g0198200	1.67892	9.87e-06	up	Os02g0579000	1.19307	8.24e-07	up	Os04g0671100	1.0195	4.13e-06	up	Os10g0188000	1.86673	0.0557764	up
Os02g0199200	1.00946	0.0915929	up	Os02g0580400	1.12029	0.0192682	up	Os04g0671200	1.54488	0.000135943	up	Os10g0200700	1.06037	0.00873615	up
Os02g0199666	1.49881	0.0932271	up	Os02g0580500	1.46414	0.0022585	up	Os04g0674700	1.39348	0.00134133	up	Os10g0317900	1.02403	0.0121778	up
Os02g0202200	1.69919	4.8e-11	up	Os02g0581100	1.29003	0.30125	up	Os04g0677300	2.49674	1.18e-06	up	Os10g0329900	1.15024	0.0210881	up
Os02g0204700	1.92811	2.38e-06	up	Os02g0582800	1.47917	1.22e-06	up	Os04g0679000	2.41761	3.01e-06	up	Os10g0344900	1.37439	0.540578	up
Os02g0205500	3.60204	5.4e-06	up	Os02g0591000	1.12181	0.00025752	up	Os04g0683700	1.44453	4.82e-08	up	Os10g0347800	1.02975	0.338496	up
Os02g0206700	3.30986	3.46e-12	up	Os02g0592000	4.05835	1.39e-14	up	Os04g0686000	1.38957	0.00110674	up	Os10g0352000	1.14359	0.351262	up
Os02g0207100	1.5375	0.0276935	up	Os02g0592400	1.34239	2.1e-07	up	Os04g0691900	1.24462	0.015273	up	Os10g0356000	1.20436	0.608292	up
Os02g0208300	1.65421	1.15e-12	up	Os02g0592833	2.34717	0.000202933	up	Os05g0100600	1.916	6.34e-05	up	Os10g0372100	1.01042	0.0656831	up
Os02g0209300	4.34887	3.74e-28	up	Os02g0593600	1.19446	0.000193079	up	Os05g0104700	1.152	0.230926	up	Os10g0380800	1.27302	0.465611	up
Os02g0214500	5.16992	4.6e-05	up	Os02g0595300	1.2373	0.120278	up	Os05g0105000	1.32385	4.49e-05	up	Os10g0388600	2.89547	7.19e-18	up
Os02g0218200	1.30408	6.89e-26	up	Os02g0600400	1.72579	1.46e-42	up	Os05g0127500	1.93934	3.05e-07	up	Os10g0397800	1.5057	0.319163	up
Os02g0218700	7.28611	3.87e-68	up	Os02g0605900	1.17123	0.000316327	up	Os05g0130100	1.09648	0.00446215	up	Os10g0402400	1.14439	0.383401	up
Os02g0221100	1.1481	0.168187	up	Os02g0608550	1.39091	0.00441781	up	Os05g0136900	1.30062	4.01e-05	up	Os10g0416500	1.2148	0.00016137	up
Os02g0221600	1.73697	9.18e-07	up	Os02g0611200	1.51687	0.0102235	up	Os05g0137500	1.03484	0.027595	up	Os10g0435400	1.02857	0.055445	up
Os02g0226300	1.90653	1.12e-12	up	Os02g0611800	1.16217	0.0003312	up	Os05g0142900	1.9419	0.00142721	up	Os10g0440500	1.03331	0.0121326	up
Os02g0227100	1.90314	1.86e-08	up	Os02g0612700	1.27747	6.62e-05	up	Os05g0149400	1.23944	0.00140978	up	Os10g0456950	1.02895	0.503088	up
Os02g0227200	1.72065	1.42e-09	up	Os02g0614200	1.19958	0.00485611	up	Os05g0155800	2.26849	0.000180157	up	Os10g0469700	1.31316	0.0398736	up
Os02g0229800	1.52356	0.000159539	up	Os02g0616600	5.17175	3.54e-37	up	Os05g0157600	1.26303	0.0822613	up	Os10g0472501	1.3297	0.536389	up
Os02g0229900	2.82443	0.00209211	up	Os02g0619600	2.2179	0.00231283	up	Os05g0163700	1.19475	2.59e-05	up	Os10g0474800	2.05631	0.00116231	up
Os02g0231700	1.91561	0.00281369	up	Os02g0620400	1.43315	7.81e-06	up	Os05g0194900	2.19956	4.06e-10	up	Os10g0477600	1.39089	0.018838	up
Os02g0232400	1.29607	2.2e-18	up	Os02g0621300	3.23478	8.27e-07	up	Os05g0196100	1.08752	0.0213283	up	Os10g0486100	1.41723	5.68e-07	up
Os02g0233200	1.13203	0.0226177	up	Os02g0623300	5.47978	1.05e-14	up	Os05g0205050	1.07537	0.0648799	up	Os10g0491400	1.86709	0.00193117	up
Os02g0234300	1.51807	1.52e-08	up	Os02g0623400	2.56704	5.2e-05	up	Os05g0217700	1.25682	0.0527749	up	Os10g0491450	1.61393	0.00021933	up
Os02g0240100	5.52147	9.76e-14	up	Os02g0625300	2.65593	2.69e-22	up	Os05g0217800	1.04022	0.0261907	up	Os10g0500500	1.14296	0.263832	up
Os02g0241100	2.13516	0.0063154	up	Os02g0627100	1.11147	1.17e-05	up	Os05g0237800	4.72792	8.86e-06	up	Os10g0503250	1.43877	0.01252	up
Os02g0242900	2.76282	3.87e-08	up	Os02g0629000	4.58063	1.28e-39	up	Os05g0244700	1.22973	0.00389971	up	Os10g0512400	1.18093	0.123431	up
Os02g0244600	1.92663	3.82e-24	up	Os02g0634100	3.16992	0.000751101	up	Os05g0253200	1.58496	9.19e-05	up	Os10g0515900	1.79256	NA	up
Os02g0244700	1.32193	0.0318961	up	Os02g0634500	1.08634	0.000529276	up	Os05g0256500	1.05174	7.76e-05	up	Os10g0520100	1.06756	0.19336	up
Os02g0247800	1.48285	5.75e-05	up	Os02g0638650	1.8923	7.63e-10	up	Os05g0278500	2.35204	7.24e-11	up	Os10g0533200	1.24911	0.0204478	up
Os02g0251800	1.10579	0.224014	up	Os02g0638900	1.11472	1.24e-08	up	Os05g0298200	1.22239	0.0286948	up	Os10g0534400	2.16992	0.000475415	up
Os02g0254600	1.50633	0.0545303	up	Os02g0639300	6.31909	1.51e-59	up	Os05g0305900	1.06701	0.00021475	up	Os10g0554200	1.32796	0.0284191	up
Os02g0254700	1.83884	5.76e-44	up	Os02g0640800	1.23349	0.0404118	up	Os05g0311801	3.55179	0.000857944	up	Os10g0560700	1.02925	0.0241307	up
Os02g0257500	1.30985	0.243634	up	Os02g0641300	3.33554	7.38e-27	up	Os05g0312000	1.37563	7.54e-05	up	Os10g0561800	1.0416	0.000934598	up
Os02g0258000	1.26303	0.0288516	up	Os02g0642600	2	0.0625423	up	Os05g0312600	1.64118	0.00113752	up	Os10g0565000	1.04381	0.000475415	up
Os02g0258800	3.76305	2.1e-15	up	Os02g0643000	1.45359	7.92e-13	up	Os05g0317900	1.28157	0.0532579	up	Os10g0565500	1.01112	0.20238	up
Os02g0265900	1.26121	8.95e-12	up	Os02g0643200	6.38569	2.51e-06	up	Os05g0318600	1.71581	2.83e-05	up	Os10g0576900	1.09479	0.0699169	up
Os02g0266000	2.02046	1.3e-07	up	Os02g0643600	2.32193	0.00209944	up	Os05g0318700	1.12954	1.05e-05	up	Os10g0577200	1.11352	0.128768	up
Os02g0269200	1.26626	0.000208804	up	Os02g0643800	1.53002	2.5e-07	up	Os05g0322900	1.9887	3.11e-13	up	Os11g0104050	1.05075	0.00796198	up
Os02g0273000	2.3974	3.43e-33	up	Os02g0644500	1.5128	2.12e-06	up	Os05g0323800	1.00758	0.0032963	up	Os11g0107000	1.06075	0.0204345	up
Os02g0274100	2.15855	2.32e-34	up	Os02g0648300	1.03694	0.0309733	up	Os05g0324700	1.63201	5.78e-05	up	Os11g0107600	1.1021	0.0142762	up
Os02g0274900	1.96838	2.45e-42	up	Os02g0649300	5.91904	1.76e-70	up	Os05g0331200	1.4245	0.0416278	up	Os11g0111200	1.33184	0.134221	up
Os02g0275200	1.78244	0.000218383	up	Os02g0649900	1.2863	0.00153611	up	Os05g0332801	1.15907	0.177264	up	Os11g0112200	1.63179	1.63e-05	up
Os02g0313700	3.44499	1.37e-40	up	Os02g0653400	1.73454	4.75e-06	up	Os05g0343400	1.66362	2.37e-08	up	Os11g0115350	1.25916	0.0121326	up
Os02g0314600	2.65862	2.33e-11	up	Os02g0653900	1.26868	0.00060234	up	Os05g0366600	1.47819	0.00611569	up	Os11g0116500	1.02975	0.421114	up
Os02g0324700	2.39571	4.54e-33	up	Os02g0654600	1.48693	1.39e-07	up	Os05g0367400	1.5009	1.07e-06	up	Os11g0120200	1.01668	0.677759	up
Os02g0325100	1.20332	1.84e-07	up	Os02g0654700	1.80938	9.54e-11	up	Os05g0370700	1.86896	0.00873054	up	Os11g0120300	1.08927	0.15428	up
Os02g0327500	2.70487	3.05e-12	up	Os02g0655200	2.54749	0.00681801	up	Os05g0373900	1.00934	0.0959012	up	Os11g0124900	1.12611	0.302076	up
Os02g0332450	5.81762	6.49e-09	up	Os02g0655600	1.3512	1.77e-22	up	Os05g0377450	2.074	0.033847	up	Os11g0125900	1.12597	0.288022	up
Os02g0437200	1.09087	2.82e-08	up	Os02g0657000	1.68625	0.00286717	up	Os05g0394900	1.04052	0.00303095	up	Os11g0128500	3.17834	0.000373434	up
Os02g0455400	2.9059	9.75e-18	up	Os02g0657600	1.08891	7.8e-06	up	Os05g0406100	1.05889	0.329394	up	Os11g0160400	1.24936	0.0296731	up
Os02g0460200	2.76448	2.17e-14	up	Os02g0658200	2.16992	0.00388825	up	Os05g0406150	1.05614	0.274405	up	Os11g0175400	1.06297	0.0829933	up
Os02g0462800	4.43105	2.69e-21	up	Os02g0667600	1.89616	0.0659699	up	Os05g0424300	1.50443	0.0175546	up	Os11g0195500	1.04121	0.187224	up
Os02g0463401	1.95561	0.00231148	up	Os02g0668000	2.4489	3.51e-07	up	Os05g0427400	1.36957	8.24e-05	up	Os11g0207600	1.31057	0.137861	up
Os02g0464550	4.92283	6.86e-05	up	Os02g0669100	2.28657	1.65e-23	up	Os05g0437100	2.07529	0.0126948	up	Os11g0208651	2.03847	0.000817691	up
Os02g0465600	2.17663	4.81e-05	up	Os02g0669366	3.3992	1.46e-09	up	Os05g0444200	1.46997	4.56e-07	up	Os11g0230700	1.37851	0.138682	up
Os02g0465900	1.65158	8.04e-06	up	Os02g0669700	1.80735	0.00299037	up	Os05g0457800	1.11284	0.0256456	up	Os11g0241700	1.22633	0.0449153	up
Os02g0466400	7.43879	1.23e-24	up	Os02g0670500	1.3488	1.03e-06	up	Os05g0458500	1.09366	0.451795	up	Os11g0248466	1.24414	0.639793	up
Os02g0467600	3.14684	3.3e-09	up	Os02g0670900	1.8302	8.36e-10	up	Os05g0460000	1.04297	0.00162088	up	Os11g0249400	1.86129	0.0312362	up
Os02g0473200	3.56087	3.26e-106	up	Os02g0671100	4.25922	6.14e-38	up	Os05g0464200	1.34465	0.0125985	up	Os11g0264000	1.14439	0.509048	up
Os02g0475300	1.58796	1.94e-09	up	Os02g0672100	1.07237	0.0186684	up	Os05g0468800	1.2404	0.0283878	up	Os11g0384789	3.6088	0.196049	up
Os02g0481700	1.82882	1.91e-08	up	Os02g0676400	3.59932	1.94e-13	up	Os05g0472400	3.48997	1.03e-13	up	Os11g0427700	1.05153	0.060692	up
Os02g0482400	2.14166	0.00049282	up	Os02g0678800	1.93561	0.0642637	up	Os05g0474800	1.65578	0.000398216	up	Os11g0477400	1.1861	0.163293	up
Os02g0483500	3.12676	3.95e-10	up	Os02g0682300	3.9063	3.26e-25	up	Os05g0475300	1.17256	1.77e-05	up	Os11g0488400	1.46766	0.445004	up
Os02g0488600	1.35484	2.59e-15	up	Os02g0684000	1.47491	0.0199627	up	Os05g0485300	1.25613	0.012705	up	Os11g0488900	1.12171	0.626431	up
Os02g0503900	2.33688	8.53e-17	up	Os02g0684400	1.52299	6.92e-06	up	Os05g0493100	1.24257	0.0013582	up	Os11g0496500	1.05574	0.0166413	up
Os02g0505400	1.15098	8.27e-06	up	Os02g0685200	1.38187	0.00246896	up	Os05g0494200	1.10274	0.000121025	up	Os11g0499600	1.15651	0.0793959	up
Os02g0505700	2.078	0.00287716	up	Os02g0689900	1.34541	0.00872425	up	Os05g0507300	1.11604	1.21e-05	up	Os11g0503900	1.41504	0.316602	up
Os02g0506400	3.56961	6.94e-17	up	Os02g0693700	1.97934	0.00199667	up	Os05g0509500	1.35275	0.015841	up	Os11g0523110	1.87447	0.0622046	up
Os02g0506600	1.98245	0.000313501	up	Os02g0695800	1.64697	6.29e-14	up	Os05g0522600	2.17297	3.65e-10	up	Os11g0531700	1.0163	0.186281	up
Os02g0511400	2.06926	4.46e-11	up	Os02g0696500	2.4837	6.71e-09	up	Os05g0526700	1.77831	0.000275235	up	Os11g0542100	2.61471	0.217738	up
Os02g0513000	1.3745	1.87e-14	up	Os02g0699000	1.50805	0.0001584	up	Os05g0529700	1.34909	0.000822946	up	Os11g0543100	1.73059	0.234496	up
Os02g0513100	7.66818	3.76e-43	up	Os02g0702300	4.51657	5.51e-06	up	Os05g0530400	2.62163	1.9e-15	up	Os11g0548600	1.96347	0.0831441	up
Os02g0514150	2.55943	1.85e-06	up	Os02g0705400	1.24016	1.31e-06	up	Os05g0536800	1.09311	0.00949908	up	Os11g0549300	1.37145	0.272678	up
Os02g0514326	3.64046	2.47e-13	up	Os02g0712700	1.34955	6.97e-07	up	Os05g0537100	2.05158	1.22e-09	up	Os11g0550500	1.16285	0.000614366	up
Os02g0515200	1.47849	3.89e-06	up	Os02g0713250	1.39993	0.0193692	up	Os05g0542500	1.24949	0.0888846	up	Os11g0559600	2.34792	NA	up
Os02g0516800	1.20198	0.00653159	up	Os02g0713700	2.52311	1.93e-21	up	Os05g0549800	1.61536	3.49e-06	up	Os11g0579800	1.08787	0.129475	up
Os02g0517300	1.08609	6.27e-06	up	Os02g0713900	1.74543	0.0675693	up	Os05g0550700	1.12363	0.00221783	up	Os11g0591300	1.5008	0.307478	up
Os02g0520100	1.12286	0.000797071	up	Os02g0714000	1.04719	1.58e-06	up	Os05g0550800	2.43995	8.76e-09	up	Os11g0619800	4.61471	NA	up
Os02g0521100	4.91535	5.33e-10	up	Os02g0714100	1.02078	6.16e-05	up	Os05g0560300	1.24254	0.00700815	up	Os11g0625900	1.33958	0.320642	up
Os02g0521300	1.3384	3.56e-22	up	Os02g0716500	1.19656	5.73e-07	up	Os05g0560500	1.12374	0.212907	up	Os11g0626700	1.13171	0.336436	up
Os02g0523100	4.28011	2.47e-14	up	Os02g0716800	4.40049	1.79e-55	up	Os05g0571200	1.79978	2.07e-07	up	Os11g0641500	1.58974	0.022531	up
Os02g0526400	4.85819	5.56e-53	up	Os02g0717100	1.26534	0.000576142	up	Os05g0572000	1.51728	0.017869	up	Os11g0641800	5.51657	1.3e-07	up
Os02g0527100	1.00291	4.48e-09	up	Os02g0717200	2.23704	6.24e-08	up	Os05g0575000	1.37602	0.052786	up	Os11g0644700	1.40088	0.147356	up
Os02g0527200	3.99658	2.33e-51	up	Os02g0717500	2.75959	3.25e-60	up	Os05g0576600	2.44168	3.02e-05	up	Os11g0645400	1.11443	0.080293	up
Os02g0527300	1.17148	2.01e-08	up	Os02g0718600	2.51371	0.0013591	up	Os05g0582500	1.61566	0.0293784	up	Os11g0664800	1.14103	0.0199893	up
Os02g0527900	1.73857	7.85e-15	up	Os02g0719600	4.85462	9.41e-24	up	Os05g0583000	2.16992	2.37e-08	up	Os11g0667000	1.56375	0.0236443	up
Os02g0528000	1.48441	0.00780193	up	Os02g0719700	1.32193	0.0944541	up	Os05g0593000	1.27726	1.77e-05	up	Os11g0707900	1.15412	0.110416	up
Os02g0528900	1.45943	5.47e-06	up	Os02g0720300	1.93044	2.08e-11	up	Os05g0594100	1.31734	1.9e-06	up	Os11g0708100	1.9386	0.000110171	up
Os02g0530300	2.03032	9.95e-18	up	Os02g0720400	3.4374	2.3e-07	up	Os05g0594200	1.07146	0.0470148	up	Os12g0108000	1.926	0.0320105	up
Os02g0532300	2.35582	2.62e-21	up	Os02g0720450	1.89881	6.36e-07	up	Os06g0125800	1.37135	2.26e-06	up	Os12g0109750	1.11151	0.478304	up
Os02g0532500	2.35551	2.51e-10	up	Os02g0720600	2.54427	2.3e-32	up	Os06g0128800	2.29155	0.000185345	up	Os12g0111800	1.58851	0.00426936	up
Os02g0532800	2.5933	5.98e-06	up	Os02g0725300	1.12669	3.04e-07	up	Os06g0129100	1.32243	0.00085663	up	Os12g0115000	1.10521	0.0697705	up
Os02g0534400	2.07861	5.78e-06	up	Os02g0730000	3.71021	4.95e-13	up	Os06g0129900	1.15468	6.47e-05	up	Os12g0116700	2.21016	0.000986818	up
Os02g0536500	2.55086	4.01e-18	up	Os02g0731400	1.16992	0.0260556	up	Os06g0131350	1.73141	0.00166152	up	Os12g0120000	1.3388	0.357789	up
Os02g0539200	4.00254	7.28e-26	up	Os02g0731500	2.358	9.67e-16	up	Os06g0133500	1.2338	0.00344605	up	Os12g0125000	3.27121	4.16e-05	up
Os02g0539500	1.51076	0.00168586	up	Os02g0732350	1.37197	0.324185	up	Os06g0142500	1.76662	3e-13	up	Os12g0131200	1.03607	0.0720742	up
Os02g0540400	1.28379	0.0453077	up	Os02g0733900	3.30771	3.94e-13	up	Os06g0149900	1.26396	2.94e-05	up	Os12g0159600	1.29499	0.0035587	up
Os02g0541325	1.66757	7.9e-14	up	Os02g0736300	1.62437	1.36e-09	up	Os06g0158000	1.52509	0.000505044	up	Os12g0175400	1.0462	0.164317	up
Os02g0548700	3.19484	4.66e-14	up	Os02g0736400	3.66926	2.08e-41	up	Os06g0158100	1.55943	0.000372947	up	Os12g0215950	1.13551	0.0723729	up
Os02g0550600	1.3613	1.19e-10	up	Os02g0739400	1.4278	3.76e-10	up	Os06g0168500	1.50616	5.64e-05	up	Os12g0241100	2.92056	NA	up
Os02g0551100	2.84993	1.21e-31	up	Os02g0740400	3.74765	2.67e-20	up	Os06g0183600	1.26388	0.00638503	up	Os12g0277500	1.0973	0.265352	up
Os02g0558500	1.57054	1.29e-16	up	Os02g0740500	1.93546	4.37e-06	up	Os06g0192800	1.0785	0.021189	up	Os12g0283400	1.2134	0.0451697	up
Os02g0565600	1.20425	0.00030704	up	Os02g0740700	2.0658	1.61e-08	up	Os06g0200250	1.91374	0.000238139	up	Os12g0431100	2.0935	0.000113638	up
Os02g0566300	1.51564	6.04e-11	up	Os02g0741800	1.43319	0.0633811	up	Os06g0200350	1.42223	0.0109811	up	Os12g0441300	1.05209	0.566831	up
Os02g0567800	2.13955	1.3e-07	up	Os02g0742700	1.39463	0.0174411	up	Os06g0202400	1.26933	0.0145829	up	Os12g0467300	2.93695	2.5e-06	up
Os02g0569000	2.44252	9.27e-06	up	Os02g0743200	2.13542	3.58e-14	up	Os06g0207700	1.21649	0.0861104	up	Os12g0486800	1.36075	0.0368026	up
Os02g0569900	1.22377	0.00484207	up	Os02g0748300	2.21749	2.39e-22	up	Os06g0207950	1.16294	0.0276493	up	Os12g0493900	1.76939	0.0170306	up
Os02g0570400	1.09057	0.0739503	up	Os02g0752600	5.22882	3.79e-06	up	Os06g0218300	1.5517	0.000391788	up	Os12g0530100	1.41504	0.108138	up
Os02g0571100	1.45337	0.0151029	up	Os02g0753300	1.16701	0.0147669	up	Os06g0220900	1.60204	0.0164883	up	Os12g0563600	1.64103	0.000507348	up
Os02g0572400	1.43327	9.9e-05	up	Os02g0753500	2.49354	8.61e-06	up	Os06g0225300	1.23646	7.58e-05	up	Os12g0566000	1.29203	0.128661	up
Os02g0574500	1.39102	0.0924674	up	Os02g0753800	1.14368	2.83e-11	up	Os06g0229066	2.96963	6.99e-05	up	Os12g0573600	1.60968	0.000818079	up
Os02g0575000	3.80223	3.53e-26	up	Os02g0755400	3.34221	4.62e-28	up	Os06g0238200	1.3159	0.0973001	up	Os12g0580600	1.02748	0.672536	up
Os02g0575700	2.45337	6.13e-20	up	Os02g0755900	4.11714	1.25e-24	up	Os06g0239100	1.48153	0.00186438	up	Os12g0588800	1.17333	0.314771	up
Os02g0576600	5.58496	1.66e-07	up	Os02g0756600	3.1565	3.93e-05	up	Os06g0239700	1.03818	0.00956364	up	Os12g0590700	2.22542	NA	up
Os02g0578000	2.12895	1.97e-08	up	Os02g0758000	2.67556	2.45e-24	up	Os06g0242700	3.12928	2.34e-06	up	Os12g0601400	1.404	0.109899	up
Os02g0579000	1.98028	7.46e-18	up	Os02g0758200	2.01886	0.0021455	up	Os06g0248500	1.69413	0.000208979	up	Os12g0611300	1.3753	0.00355785	up
Os02g0580500	1.16721	0.0140134	up	Os02g0759400	1.74136	5.85e-07	up	Os06g0251100	1.48614	0.0133034	up	Os12g0617000	1.13386	0.252184	up
Os02g0581300	1.0477	1.71e-06	up	Os02g0763200	1.35321	3.19e-07	up	Os06g0253350	1.29901	0.0127237	up	Os12g0629700	1.00307	0.00609409	up
Os02g0582800	2.57851	3.29e-17	up	Os02g0763900	1.04396	8.18e-05	up	Os06g0255900	1.08653	0.00518875	up	Os12g0633700	1.17911	0.00852899	up
Os02g0591000	1.00483	0.000806752	up	Os02g0764700	2.83551	6.6e-05	up	Os06g0257600	1.26497	0.0936726	up	Os12g0634500	1.41799	0.359113	up
Os02g0592000	3.56415	5.75e-12	up	Os02g0766700	1.8495	3.26e-14	up	Os06g0268700	1.03395	0.133994	up	Os12g0637100	1.21831	0.0233547	up
Os02g0592400	2.15624	2.53e-18	up	Os02g0767200	2.86584	4.32e-29	up	Os06g0272800	1.06343	0.149467	up	Os12g0637200	1.26044	0.00549805	up
Os02g0593600	1.51245	7.02e-07	up	Os02g0767600	1.56857	0.00275197	up	Os06g0274800	1.03787	0.182053	up	Un_maker_4396	1.6389	0.0723729	up
Os02g0595300	1.29708	0.0755443	up	Os02g0768300	3.60881	1.18e-08	up	Os06g0288100	1.22677	0.00854426	up	Un_maker_11288	1.97982	0.0886856	up
Os02g0600400	2.00291	6.75e-54	up	Os02g0769200	3.02834	3.03e-05	up	Os06g0291500	1.52112	0.113867	up	Un_maker_12421	1.23061	0.0296824	up
Os02g0605900	2.56873	7.21e-18	up	Os02g0770500	1.16868	0.0461576	up	Os06g0291800	1.70152	4.36e-06	up	Un_maker_22084	1.74193	0.0320105	up
Os02g0608550	1.28688	0.00619872	up	Os02g0771400	3.08935	2.5e-12	up	Os06g0293500	1.05063	0.0704154	up	Un_maker_27199	2.05889	NA	up
Os02g0611200	3.83289	1.45e-12	up	Os02g0771450	2.42786	0.00083032	up	Os06g0295900	3.11974	0.000151304	up	Un_maker_42371	2.23704	NA	up
Os02g0611800	1.3157	2.11e-05	up	Os02g0774200	2.66765	2.37e-21	up	Os06g0297400	1.15822	0.0148088	up	Un_maker_60053	1.11079	0.0100111	up
Os02g0612200	1.28573	8.65e-06	up	Os02g0777800	1.27642	2.78e-07	up	Os06g0299200	1.03395	0.0904554	up	Un_maker_63197	1.52181	0.000300952	up
Os02g0612700	1.03758	0.000952699	up	Os02g0778500	1.64689	5.03e-05	up	Os06g0313440	3.08354	3.13e-07	up	Un_maker_67698	1.36229	0.265277	up
Os02g0612900	1.6735	1.56e-05	up	Os02g0781300	3.2854	0.00146156	up	Os06g0314501	1.08092	0.240659	up	Un_maker_72346	1.21004	0.191763	up
Os02g0613000	1.06094	0.00017855	up	Os02g0782300	1.28379	4.08e-07	up	Os06g0315000	1.0906	0.0881999	up	Un_maker_72411	1.75607	0.0465266	up
Os02g0614200	2.40955	3.39e-10	up	Os02g0782700	1.19347	1.7e-13	up	Os06g0316300	1.32022	0.0182552	up	Un_maker_76301	1.13386	0.502661	up
Os02g0616600	7.19803	2.71e-48	up	Os02g0783625	3.06284	4.06e-61	up	Os06g0328400	1.38135	1.21e-05	up	Un_maker_77218	1.02343	0.129364	up
Os02g0620100	1.0852	4.5e-06	up	Os02g0787300	1.07342	0.0011672	up	Os06g0354700	1.22487	0.000992992	up	Un_maker_85845	1.04439	0.260633	up
Os02g0620400	1.52886	1.61e-06	up	Os02g0790500	1.66514	4.28e-07	up	Os06g0356800	1.76403	9.61e-10	up	Un_maker_86980	1.12199	0.157795	up
Os02g0621300	1.68279	0.0122778	up	Os02g0791300	2.63421	0.000598638	up	Os06g0474800	1.00832	0.171428	up	Un_maker_93801	1.32582	0.344815	up
Os02g0622500	1.94006	5.72e-13	up	Os02g0794600	1.35453	4.29e-05	up	Os06g0493100	1.56097	0.00168464	up	Un_maker_94029	1.89308	0.0699169	up
Os02g0623300	4.10329	4.95e-12	up	Os02g0797100	1.90122	0.0258493	up	Os06g0494400	1.56271	8.69e-06	up	Un_maker_105868	2.51629	0.294328	up
Os02g0623932	2.3356	5.8e-05	up	Os02g0799700	1.19999	0.08653	up	Os06g0501900	1.89503	3.45e-05	up	Un_maker_106412	1.29278	0.149237	up
Os02g0624100	3.24462	9.89e-07	up	Os02g0803300	1.46839	9.31e-08	up	Os06g0517700	1.3099	0.193256	up	Un_maker_109375	1.45943	0.466724	up
Os02g0624300	2.16992	3.73e-06	up	Os02g0805250	2.40088	6.83e-08	up	Os06g0530600	2.37681	8.15e-05	up	Un_maker_109481	1.32193	0.307766	up
Os02g0625300	2.37051	2.74e-18	up	Os02g0807200	1.08607	0.0154865	up	Os06g0549600	1.64155	0.00146469	up	Un_maker_110755	2.4191	0.00186625	up
Os02g0628800	1.18229	1.82e-05	up	Os02g0810900	2.02864	1.6e-15	up	Os06g0557100	1.32143	1.14e-05	up	Un_maker_111309	1.16329	0.197429	up
Os02g0629000	4.00948	4.32e-33	up	Os02g0811000	1.06559	0.259604	up	Os06g0568600	2.52704	5.45e-05	up	Un_maker_114602	1.35147	0.468561	up
Os02g0629200	1.17033	0.00339098	up	Os02g0813600	2.41296	1.1e-05	up	Os06g0569500	3.7087	1.11e-16	up	Un_maker_120006	1.06261	0.214049	up
Os02g0630475	3.20945	6.08e-05	up	Os02g0814000	2.35916	3.66e-23	up	Os06g0570900	2.66727	1.31e-08	up	Un_maker_127602	1.11718	0.27931	up
Os02g0634100	3.83289	1.38e-05	up	Os02g0814200	2.21081	0.00731153	up	Os06g0574200	1.06225	0.00294962	up	Un_maker_128659	1.50007	0.00753308	up
Os02g0634500	2.07524	5.28e-13	up	Os02g0815700	1.37587	0.00180623	up	Os06g0587900	1.96897	0.0157918	up	Un_maker_132394	4.16992	NA	up
Os02g0635200	1.27277	1.17e-08	up	Os02g0816000	1.46948	0.321383	up	Os06g0589300	1.13191	0.0205997	up	Un_maker_139393	1.07708	0.11565	up
Os02g0637000	1.3432	0.00279045	up	Os02g0819500	1.212	1.51e-07	up	Os06g0591200	1.06263	0.0485305	up	Un_maker_144391	1.18442	0.266284	up
Os02g0638400	1.15848	7.4e-07	up	Os02g0819900	1.69188	0.00702091	up	Os06g0591400	1.21569	0.000514378	up	Un_maker_147804	1.18334	0.676856	up
Os02g0638650	4.69165	1.17e-54	up	Os02g0822900	1.95996	4.82e-11	up	Os06g0597900	1.21328	0.0715751	up	Un_maker_151080	1.48981	0.175708	up
Os02g0638900	1.32177	2.65e-12	up	Os02g0823900	1.54284	0.00492077	up	Os06g0600400	1.29245	0.000583179	up	Un_maker_154980	1.99107	0.0450606	up
Os02g0639300	8.3315	6.46e-71	up	Os02g0824100	5.68048	7.86e-15	up	Os06g0602500	1.12769	0.000597989	up	Un_maker_158781	2.37474	0.00869009	up
Os02g0640500	1.05585	0.02951	up	Os02g0824500	1.70695	0.000178569	up	Os06g0603300	1.14684	0.135198	up	Un_maker_158860	1.26926	0.0423552	up
Os02g0640800	2.36565	1.48e-05	up	Os02g0826300	1.48875	5.61e-06	up	Os06g0614100	1.67944	9.86e-07	up	Un_maker_166955	1.26679	0.455909	up
Os02g0641300	3.33099	1.59e-27	up	Os03g0107700	3.48231	6.66e-29	up	Os06g0637400	2.34483	2.06e-05	up	Un_maker_167224	1.90442	0.0231967	up
Os02g0642200	2.34169	0.00465461	up	Os03g0108500	1.1362	0.226807	up	Os06g0641066	1.5157	0.176576	up	Un_maker_170456	1.0026	0.0497571	up
Os02g0643000	2.42221	5.5e-35	up	Os03g0109300	3.04289	1.2e-11	up	Os06g0649000	2.19427	6.87e-11	up	Un_maker_171091	1.32021	0.000373926	up
Os02g0643600	1.29177	0.0759474	up	Os03g0110500	1.2238	0.150589	up	Os06g0649700	1.23704	4.45e-05	up	Un_maker_173072	1.21723	0.375918	up
Os02g0643800	1.79961	4.19e-10	up	Os03g0113900	3.55117	1.3e-09	up	Os06g0650900	1.1064	0.00484465	up	Un_maker_175599	1.29653	0.0275988	up
Os02g0644500	1.53638	8.15e-07	up	Os03g0115700	1.49046	0.000355004	up	Os06g0651000	1.58399	2.6e-07	up	Un_maker_175916	1.53916	0.0174255	up
Os02g0644600	1.0933	1.3e-06	up	Os03g0116300	1.9547	1.26e-05	up	Os06g0666400	1.11352	0.0115812	up	Un_maker_176321	1.01002	0.00751006	up
Os02g0649300	8.67128	3.93e-123	up	Os03g0116400	3.2214	8.03e-12	up	Os06g0667000	1.32193	0.0299693	up	Un_maker_177517	1.16601	0.187802	up
Os02g0649400	1.33758	0.00831757	up	Os03g0116800	1.09226	0.0169218	up	Os06g0671375	2.74723	0.013514	up	Un_maker_179768	1.0055	0.351262	up
Os02g0650500	1.32639	4.11e-06	up	Os03g0118700	4.40599	6.61e-09	up	Os06g0671600	2.80735	0.00485629	up	Un_maker_181674	1.3679	0.137861	up
Os02g0654100	1.22216	4.24e-13	up	Os03g0118800	1.55335	0.000378027	up	Os06g0673700	1.97491	0.00530758	up	Un_maker_182180	1.16419	0.0434103	up
Os02g0654600	2.077	4e-14	up	Os03g0119300	1.88431	9.83e-06	up	Os06g0673800	1.57416	2.7e-06	up	Un_maker_205283	1.18641	0.0532859	up
Os02g0654700	2.49786	1.29e-19	up	Os03g0119966	1.35869	0.0830158	up	Os06g0674000	1.80498	1.27e-08	up	Un_maker_216194	1.14108	8.17e-07	up
Os02g0655200	4.77761	7.16e-08	up	Os03g0123500	1.8646	3.97e-18	up	Os06g0674100	1.65711	8.48e-05	up	Un_maker_227062	2.19794	0.000135535	up
Os02g0655600	1.36999	2.25e-23	up	Os03g0124500	1.49185	1.04e-06	up	Os06g0681200	1.48931	0.0254451	up	Un_maker_239799	1.30066	0.212836	up
Os02g0655700	1.15206	3.26e-06	up	Os03g0125100	2.35744	2.21e-31	up	Os06g0688200	3.28325	1.44e-08	up	Un_maker_245228	1.15612	0.378221	up
Os02g0657700	1.04671	0.000379857	up	Os03g0126000	1.06692	0.0189689	up	Os06g0690200	1.44589	0.000180157	up	Un_maker_253613	1.17971	0.392865	up
Os02g0664000	1.02551	1.63e-11	up	Os03g0126825	1.20875	0.000469097	up	Os06g0692100	1.05681	0.0103284	up	Un_maker_254312	1.1745	0.159348	up
Os02g0668000	1.41016	0.00134971	up	Os03g0129100	1.47655	4.04e-12	up	Os06g0693000	1.01585	3.35e-06	up	Un_maker_256996	1.05009	0.111258	up
Os02g0669100	2.85114	2.4e-37	up	Os03g0132200	1.39593	0.0106108	up	Os06g0697600	1.64614	3.26e-05	up	Un_maker_260010	1.08665	0.604729	up
Os02g0669366	2.23781	0.000136812	up	Os03g0133100	2.71621	9e-06	up	Os06g0698300	1.1245	0.000212392	up	Un_maker_275482	3.18392	3.53e-06	up
Os02g0670900	2.17772	6.03e-14	up	Os03g0133300	1.94793	1.68e-05	up	Os06g0698802	1.52675	0.000569388	up	Un_maker_275776	1.59831	0.0214922	up
Os02g0671100	4.77858	3.56e-48	up	Os03g0134500	2.64017	5.07e-11	up	Os06g0702700	1.11339	0.00543274	up	Un_maker_278492	1.28204	0.042003	up
Os02g0676400	2.79077	2.07e-08	up	Os03g0136500	1.26827	0.000209152	up	Os06g0706400	1.02271	0.000154836	up	Un_maker_279710	1.006	0.242777	up
Os02g0676800	1.7885	0.01458	up	Os03g0136900	1.78543	1.86e-16	up	Os06g0710001	1.51457	0.00772507	up	Un_maker_282827	1.47732	0.0921157	up
Os02g0677300	3.05445	0.000146208	up	Os03g0139400	1.63196	0.13957	up	Os06g0714900	1.07039	0.147167	up	Un_maker_282908	1.87869	0.0803658	up
Os02g0680600	1.04373	0.00531529	up	Os03g0141200	2.23714	4.34e-12	up	Os06g0716000	1.01438	0.0526414	up	Un_maker_286765	1.80735	0.576346	up
Os02g0682300	5.30184	1.01e-43	up	Os03g0142500	2.63973	2.84e-18	up	Os06g0726100	1.37197	0.159826	up	Un_maker_289895	1.02953	0.0205313	up
Os02g0682500	1.17202	2.43e-06	up	Os03g0142800	1.4714	1.72e-07	up	Os06g0726200	1.02429	0.0289562	up	Un_maker_291821	1.50779	0.542602	up
Os02g0684400	1.58173	1.49e-06	up	Os03g0146400	1.84138	3.08e-31	up	Os06g0726300	1.20887	1.46e-05	up	Un_maker_291865	1.59553	0.205787	up
Os02g0685200	3.61697	4.52e-19	up	Os03g0148000	2.95321	7.95e-10	up	Os06g0728700	1.26621	2.28e-05	up	Un_maker_301960	1.56036	0.000761959	up
Os02g0690200	1.75406	2.67e-13	up	Os03g0152000	2.24764	7.64e-10	up	Os07g0106200	1.59972	0.00317742	up	Un_maker_303337	1.01838	0.0365354	up
Os02g0690600	3.21632	1.58e-05	up	Os03g0152100	1.11042	0.000724566	up	Os07g0110000	1.14712	0.0102451	up	Un_maker_311467	1.36923	0.302864	up
Os02g0693700	1.52952	0.015387	up	Os03g0152900	1.40509	2.6e-05	up	Os07g0114000	1.31411	0.0255624	up	Un_maker_312178	1.10872	0.135422	up
Os02g0695800	1.03087	3.37e-06	up	Os03g0153500	1.73325	0.00028481	up	Os07g0115500	1.26901	0.0417654	up	Un_maker_313984	1.39095	0.00130181	up
Os02g0696500	1.19678	0.00729389	up	Os03g0153900	1.58617	7.97e-05	up	Os07g0116900	2.05226	2.07e-06	up	Un_maker_315404	1.71272	0.310724	up
Os02g0699000	1.58496	6.98e-05	up	Os03g0154100	1.76818	2.1e-10	up	Os07g0119000	1.19878	0.117875	up	Un_maker_329163	1.50947	0.575564	up
Os02g0700400	1.94267	2.24e-05	up	Os03g0154300	3.71882	2.89e-06	up	Os07g0121750	1.09592	0.117241	up	Un_maker_330896	1.37587	0.0867403	up
Os02g0701700	1.61014	9.76e-10	up	Os03g0156700	1.82976	3.73e-11	up	Os07g0121800	1.05906	0.0817572	up	Un_maker_344708	1.58119	0.000979249	up
Os02g0702100	2.22781	0.0151605	up	Os03g0157900	1.91758	7.82e-10	up	Os07g0122000	3.00998	2.01e-05	up	Un_maker_348343	1.074	0.346735	up
Os02g0702300	2.0133	0.0328466	up	Os03g0159100	1.33299	2.08e-07	up	Os07g0122100	2.60543	0.00109292	up	Un_maker_353359	1.50007	NA	up
Os02g0704300	2.16992	9.08e-08	up	Os03g0159600	1.09311	0.363912	up	Os07g0122200	1.42672	1.11e-05	up	Un_maker_354046	1.24793	0.468561	up
Os02g0705100	1.77923	7.15e-12	up	Os03g0160600	2.14296	0.107144	up	Os07g0123800	1.87127	0.0076719	up	Os01g0121600	-1.08736	0.0497098	down
Os02g0705400	3.23785	2.06e-40	up	Os03g0161400	1.5654	0.00802646	up	Os07g0124100	2.06182	0.000815375	up	Os01g0130900	-1.01067	0.113072	down
Os02g0711400	1.16167	0.011234	up	Os03g0161500	1.0452	1.03e-06	up	Os07g0127700	1.60145	0.00529897	up	Os01g0133832	-1.39348	0.0988682	down
Os02g0712700	1.65647	4.1e-10	up	Os03g0163000	1.49228	0.00134248	up	Os07g0129200	2.89427	1.64e-18	up	Os01g0135700	-1.82848	8.82e-06	down
Os02g0713250	4.83735	7.01e-18	up	Os03g0164300	3.41954	0.000646454	up	Os07g0129300	1.83723	0.00013482	up	Os01g0138500	-1.39493	1.33e-05	down
Os02g0713700	2.54619	3.1e-19	up	Os03g0167600	1.34915	0.0776636	up	Os07g0130100	1.49709	0.0368566	up	Os01g0142300	-1.49935	1.17e-06	down
Os02g0713900	1.77633	0.0465162	up	Os03g0168200	1.00149	0.00199667	up	Os07g0130200	1.7425	0.020552	up	Os01g0149200	-2.19907	0.00258493	down
Os02g0714000	1.58354	2.22e-14	up	Os03g0168300	2.76136	1.28e-13	up	Os07g0130500	1.05107	0.365621	up	Os01g0149800	-2.33661	3.57e-08	down
Os02g0716800	4.7641	8.2e-66	up	Os03g0171600	1.0901	1.01e-05	up	Os07g0131001	2.70044	0.00855685	up	Os01g0149900	-1.00575	0.0539775	down
Os02g0717500	3.70418	4.2e-109	up	Os03g0175800	1.50581	7.38e-05	up	Os07g0131375	2.37197	0.000540629	up	Os01g0150700	-3.16992	0.000146396	down
Os02g0717600	1.53	1.76e-07	up	Os03g0178300	2.66296	5.06e-06	up	Os07g0136800	2.01707	0.091966	up	Os01g0170051	-1.0136	0.000303957	down
Os02g0718600	2.91866	8.69e-05	up	Os03g0178500	1.3744	0.0345282	up	Os07g0142100	2.82018	1.12e-06	up	Os01g0173600	-1.11035	0.165422	down
Os02g0719600	4.02412	1.02e-16	up	Os03g0180800	1.80514	0.00018073	up	Os07g0142200	1.00827	0.0522836	up	Os01g0180800	-1.12853	0.0642972	down
Os02g0720100	1.7425	0.00106484	up	Os03g0180900	2.76484	1.49e-20	up	Os07g0142900	1.23352	4.3e-05	up	Os01g0182400	-1.01341	0.000504022	down
Os02g0720400	4.42146	3e-09	up	Os03g0181750	1.14684	0.307196	up	Os07g0162400	1.07708	0.0103284	up	Os01g0201600	-1.73697	0.236131	down
Os02g0720450	1.95323	2.08e-07	up	Os03g0183000	1.5732	9.11e-07	up	Os07g0162600	1.03577	0.118042	up	Os01g0206300	-1.67611	4.73e-05	down
Os02g0720500	1.1565	0.169899	up	Os03g0183200	1.46679	0.000343975	up	Os07g0167500	1.1479	0.0322918	up	Os01g0210900	-1.08246	0.445993	down
Os02g0720600	2.17247	1.52e-23	up	Os03g0184550	3.15476	1.32e-09	up	Os07g0182100	1.02809	0.0130858	up	Os01g0211800	-1.50635	0.195806	down
Os02g0730000	2.73404	1.04e-07	up	Os03g0185000	3.25873	0.00327081	up	Os07g0187400	1.16822	1.65e-05	up	Os01g0225000	-1.35112	0.00258714	down
Os02g0731500	2.61143	4.77e-19	up	Os03g0185500	1.32535	5.18e-05	up	Os07g0190000	3.10708	2.46e-35	up	Os01g0226600	-1.26442	0.132457	down
Os02g0733900	5.52435	8.51e-35	up	Os03g0187400	1.4221	1.3e-05	up	Os07g0192000	1.74425	5.68e-07	up	Os01g0228500	-1.70643	0.0399768	down
Os02g0736300	1.78774	1.07e-11	up	Os03g0188100	3.82782	2.33e-37	up	Os07g0209100	1.61794	0.00630945	up	Os01g0235350	-1.66296	0.00333816	down
Os02g0736400	4.0627	4.73e-51	up	Os03g0188200	1.152	0.0112653	up	Os07g0217600	1.94068	0.00107127	up	Os01g0238500	-1.15109	0.00114778	down
Os02g0736800	1.53222	0.0421203	up	Os03g0188400	1.14048	0.110022	up	Os07g0225300	1.16106	0.000336533	up	Os01g0251400	-1.69078	0.103127	down
Os02g0736900	2.51785	1.02e-05	up	Os03g0188500	4.52783	0.000149304	up	Os07g0232800	1.32546	0.00350721	up	Os01g0268000	-3.078	0.00607192	down
Os02g0738200	1.73877	0.0163708	up	Os03g0189400	1.16741	0.00126932	up	Os07g0262800	1.03272	0.452096	up	Os01g0281100	-1.38125	0.0199457	down
Os02g0739400	1.78323	2.26e-15	up	Os03g0191400	1.40511	2e-06	up	Os07g0267200	1.51457	0.0102555	up	Os01g0284900	-1.20423	0.00801043	down
Os02g0740400	3.9726	2.96e-23	up	Os03g0192300	1.97198	0.0701644	up	Os07g0271000	1.37977	4.86e-05	up	Os01g0296450	-1.11064	0.409621	down
Os02g0740500	3.48727	6.06e-17	up	Os03g0192500	1.40151	2.22e-10	up	Os07g0273900	1.01739	0.0100647	up	Os01g0303600	-1.04852	3.45e-05	down
Os02g0740600	2.24005	6.66e-10	up	Os03g0192700	1.50301	3.76e-06	up	Os07g0281700	1.38143	0.0143553	up	Os01g0316600	-1.14886	9.61e-07	down
Os02g0740700	4.00327	2.55e-29	up	Os03g0194900	1.66211	0.000757493	up	Os07g0283050	1.79845	0.0245517	up	Os01g0326000	-1.25726	0.244966	down
Os02g0742000	1.17943	0.000214523	up	Os03g0195100	1.99254	5.5e-08	up	Os07g0283125	1.45457	0.0569962	up	Os01g0369700	-1.57289	0.649263	down
Os02g0743200	2.57752	1.99e-20	up	Os03g0197800	1.1442	0.00147106	up	Os07g0416600	1.77761	8.01e-05	up	Os01g0385400	-1.09281	0.0209149	down
Os02g0748300	3.39487	8.99e-52	up	Os03g0198500	1.15299	3.93e-05	up	Os07g0416900	1.9542	0.000622048	up	Os01g0391100	-1.3953	0.193454	down
Os02g0750600	1.55686	2.87e-11	up	Os03g0198600	7.48997	1.21e-47	up	Os07g0417200	2.20736	4.36e-08	up	Os01g0511100	-1.2192	0.00397234	down
Os02g0752800	1.46224	0.00134746	up	Os03g0199100	2.1207	1.47e-12	up	Os07g0442900	1.87714	2.78e-05	up	Os01g0550800	-3.0288	9.68e-08	down
Os02g0753500	1.83188	0.000592476	up	Os03g0201901	1.59674	4.38e-05	up	Os07g0471200	1.44746	0.00828274	up	Os01g0558700	-1.07628	0.00433241	down
Os02g0753800	1.2189	1.78e-13	up	Os03g0203700	1.83709	3.6e-08	up	Os07g0471300	1.5536	4.52e-05	up	Os01g0583100	-1.08311	9.44e-08	down
Os02g0755400	2.37886	1.59e-15	up	Os03g0205000	1.12719	3.75e-07	up	Os07g0474600	1.21254	0.00346216	up	Os01g0585100	-1.25984	1.94e-14	down
Os02g0755900	5.37969	8.04e-42	up	Os03g0205700	1.85832	0.00940336	up	Os07g0489000	5.04621	1.65e-09	up	Os01g0595600	-1.02006	0.119163	down
Os02g0758000	4.53472	3e-61	up	Os03g0205800	2.3302	4.52e-10	up	Os07g0489100	4.82597	1.37e-08	up	Os01g0605700	-1.20219	0.0723729	down
Os02g0759400	4.28773	2.45e-37	up	Os03g0207200	1.2003	0.239509	up	Os07g0493800	2.09954	0.011646	up	Os01g0606000	-1.33577	0.242903	down
Os02g0759500	1.83699	1.01e-08	up	Os03g0213600	2.7829	7.2e-06	up	Os07g0502200	1.41534	0.000570459	up	Os01g0612500	-1.08746	0.0195413	down
Os02g0761200	1.41579	4.05e-06	up	Os03g0214200	1.46321	5.53e-16	up	Os07g0511301	6.18982	5.98e-11	up	Os01g0623000	-2.06609	0.0943683	down
Os02g0761400	2.18683	5.08e-17	up	Os03g0218400	2.43812	5.59e-11	up	Os07g0511400	7.40088	1.86e-37	up	Os01g0624700	-1.2115	0.138373	down
Os02g0763200	2.30303	7.79e-20	up	Os03g0220100	1.26748	0.146843	up	Os07g0518100	1.58496	0.0146707	up	Os01g0627800	-1.62344	0.0474799	down
Os02g0763501	2.08746	0.000309288	up	Os03g0220700	1.09601	2.57e-07	up	Os07g0522500	2.68799	8.94e-16	up	Os01g0630300	-1.75899	0.0774493	down
Os02g0763800	3.01792	3.19e-05	up	Os03g0221200	1.1064	4.71e-07	up	Os07g0526400	1.72991	0.000341335	up	Os01g0642100	-1.33787	0.0448606	down
Os02g0764700	4.8125	2.1e-12	up	Os03g0222600	1.34395	0.0126655	up	Os07g0526600	3.28293	3.65e-10	up	Os01g0644200	-1.59246	0.00633353	down
Os02g0766700	3.14518	5.69e-41	up	Os03g0224200	1.06321	5.39e-06	up	Os07g0529000	1.11411	0.155769	up	Os01g0651932	-1.85526	0.000989947	down
Os02g0767200	2.57812	8.78e-24	up	Os03g0225200	2.2076	8.28e-05	up	Os07g0534700	1.22781	0.0941154	up	Os01g0653300	-1.31002	0.231052	down
Os02g0769100	1.05729	0.0233112	up	Os03g0228800	2.25949	0.0118599	up	Os07g0535800	1.14155	0.00218833	up	Os01g0661750	-1.63346	0.000722036	down
Os02g0770500	3.23799	2.54e-09	up	Os03g0230300	3.94504	2.24e-43	up	Os07g0536300	1.25322	0.0343762	up	Os01g0666600	-1.23163	0.378221	down
Os02g0771400	1.55667	0.000218171	up	Os03g0231000	1.7849	0.00681323	up	Os07g0537250	1.08453	0.0134856	up	Os01g0702500	-1.2578	0.109899	down
Os02g0774200	3.66863	2.1e-38	up	Os03g0231400	1.58145	1.9e-05	up	Os07g0537900	1.8965	1.9e-07	up	Os01g0717000	-1.10955	3.82e-08	down
Os02g0777800	1.29953	8.73e-08	up	Os03g0231600	2.75166	6.79e-18	up	Os07g0538000	3.68805	3.91e-06	up	Os01g0738400	-2.35908	NA	down
Os02g0779300	2.05063	0.000577344	up	Os03g0232200	5.51832	1.18e-05	up	Os07g0539700	1.43774	0.00291786	up	Os01g0745700	-1.30256	0.3619	down
Os02g0781300	5.23521	2.95e-05	up	Os03g0233000	4.41954	1.24e-10	up	Os07g0539900	1.68835	0.000207436	up	Os01g0756200	-1.27009	0.192299	down
Os02g0782300	1.17529	1.81e-06	up	Os03g0237500	1.50377	0.0019397	up	Os07g0540500	2.33196	1.45e-05	up	Os01g0773800	-1.83679	0.000411798	down
Os02g0782600	1.09563	1.25e-06	up	Os03g0238600	1.55329	1.67e-08	up	Os07g0540600	2.13319	0.0135794	up	Os01g0785900	-1.30625	0.241059	down
Os02g0783625	4.11062	1.13e-107	up	Os03g0238800	1.71344	1.73e-10	up	Os07g0541200	1.8542	8.93e-07	up	Os01g0804400	-1.08124	0.014584	down
Os02g0787300	2.11435	2.58e-12	up	Os03g0239300	1.05821	0.00203904	up	Os07g0541400	1.39652	0.19024	up	Os01g0805500	-1.30485	0.331032	down
Os02g0789600	1.86134	3.77e-12	up	Os03g0243900	1.73402	0.00011147	up	Os07g0559700	1.18392	0.00912075	up	Os01g0810300	-1.05687	0.00990252	down
Os02g0790500	2.10065	3.48e-11	up	Os03g0244200	1.58122	2.89e-05	up	Os07g0561800	1.06667	0.0758873	up	Os01g0814100	-1.34134	0.138373	down
Os02g0791300	1.38143	0.0738187	up	Os03g0244700	1.55081	8.83e-09	up	Os07g0564500	2.5556	4.92e-11	up	Os01g0815100	-1.00325	0.0558834	down
Os02g0791700	1.5639	0.000600399	up	Os03g0246500	1.36752	9.78e-06	up	Os07g0573900	1.01872	0.574903	up	Os01g0815400	-1.01377	0.00413705	down
Os02g0792800	1.6592	1.39e-07	up	Os03g0246900	1.64046	0.0706961	up	Os07g0575600	1.37851	0.0325865	up	Os01g0833600	-1.5502	0.11038	down
Os02g0794600	2.39912	4.44e-14	up	Os03g0249500	1.34832	0.000514423	up	Os07g0575700	1.68353	0.000412976	up	Os01g0839100	-1.39451	0.00925013	down
Os02g0794700	1.36938	6.24e-15	up	Os03g0254400	1.00495	0.0200977	up	Os07g0578333	1.20369	0.0395878	up	Os01g0839900	-1.51137	0.246998	down
Os02g0794900	1.05533	0.00485542	up	Os03g0254800	1.18998	1.66e-05	up	Os07g0580300	1.35576	0.0175638	up	Os01g0846700	-1.85434	5.04e-09	down
Os02g0799000	1.57189	1.42e-14	up	Os03g0255100	2.95521	1.86e-34	up	Os07g0580900	1.58757	4.19e-06	up	Os01g0849100	-2.36923	0.000475201	down
Os02g0799700	1.1943	0.067225	up	Os03g0258200	3.85355	2.84e-35	up	Os07g0582400	1.96316	3.16e-06	up	Os01g0869300	-1.22239	0.461054	down
Os02g0803300	2.92105	4.41e-26	up	Os03g0259500	1.39689	0.0345232	up	Os07g0584100	1.07183	0.00201042	up	Os01g0876400	-1.28186	1.94e-15	down
Os02g0805250	2.27601	1.34e-07	up	Os03g0264400	1.6825	8.95e-11	up	Os07g0585900	2.1762	3.61e-08	up	Os01g0892600	-1.69697	0.0122818	down
Os02g0807200	1.30812	0.00368185	up	Os03g0265800	1.07155	0.00163668	up	Os07g0586100	2.93754	8.22e-07	up	Os01g0893400	-1.38888	0.0323107	down
Os02g0810900	1.57139	2.52e-09	up	Os03g0266300	1.69105	9.57e-11	up	Os07g0597200	1.53907	0.00216621	up	Os01g0896300	-1.76553	0.0391672	down
Os02g0813166	1.52793	0.0517877	up	Os03g0266900	1.953	4.92e-05	up	Os07g0599500	1.22129	0.0600332	up	Os01g0898800	-1.55742	0.000391901	down
Os02g0813500	2.40561	5.2e-45	up	Os03g0268600	2.02834	4.46e-05	up	Os07g0599700	1.29128	0.00674503	up	Os01g0910900	-2.04346	0.000103309	down
Os02g0813600	3.3543	2.76e-10	up	Os03g0269900	1.01553	0.000128168	up	Os07g0599900	1.1891	0.00672385	up	Os01g0928000	-1.08827	0.256274	down
Os02g0814000	3.82334	2.31e-60	up	Os03g0270000	1.65689	0.000116021	up	Os07g0600200	1.24159	0.30815	up	Os01g0931200	-1.12553	0.33533	down
Os02g0816600	2.70142	1.64e-35	up	Os03g0270800	1.64636	0.00076581	up	Os07g0601900	1.30159	0.121475	up	Os01g0934350	-1.06524	0.449879	down
Os02g0817700	1.72437	3.22e-33	up	Os03g0273800	1.8248	6.1e-16	up	Os07g0603600	1.41333	0.000235202	up	Os01g0934400	-1.41562	0.00121699	down
Os02g0819500	1.86443	2.64e-17	up	Os03g0274300	1.0127	0.000490906	up	Os07g0605800	1.78759	0.000189732	up	Os01g0937900	-1.1389	0.274729	down
Os02g0819900	1.71919	0.00419135	up	Os03g0276500	1.5993	6.55e-08	up	Os07g0619500	1.60334	8.95e-06	up	Os01g0946500	-1.07477	0.169381	down
Os02g0822000	1.19411	0.00162693	up	Os03g0276900	1.07524	4.97e-05	up	Os07g0631700	1.26917	5.84e-06	up	Os01g0949900	-1.68147	0.0344682	down
Os02g0822900	2.44986	6.72e-15	up	Os03g0277700	2.63195	1.3e-12	up	Os07g0635300	1.23607	0.213118	up	Os01g0950700	-1.31316	0.243431	down
Os02g0823100	1.50683	1.22e-05	up	Os03g0278200	1.12638	0.00309773	up	Os07g0635500	1.30581	0.000607043	up	Os01g0952100	-1.27302	0.0280342	down
Os02g0823300	1.11819	0.000141378	up	Os03g0285100	1.2671	0.0023626	up	Os07g0650600	1.03249	0.0163397	up	Os01g0955100	-1.07389	0.00638098	down
Os02g0823900	1.69052	0.00134187	up	Os03g0285200	1.78454	2.77e-05	up	Os07g0654500	1.89391	0.0944536	up	Os01g0957100	-1.21883	0.125821	down
Os02g0824100	5.40599	4.04e-11	up	Os03g0285800	1.30577	9.63e-11	up	Os07g0656300	1.16046	0.183123	up	Os01g0964333	-1.4458	0.17185	down
Os02g0824500	2.65063	1.17e-13	up	Os03g0286900	3.42646	1.23e-14	up	Os07g0656700	1.09633	0.161553	up	Os01g0974600	-1.07595	0.205419	down
Os02g0827400	3.58496	0.000234199	up	Os03g0287100	1.38247	0.000152235	up	Os07g0663700	3.60161	1.2e-12	up	Os01g0975900	-1.05608	0.047585	down
Os02g0828200	1.01189	0.0557144	up	Os03g0289800	3.5454	2.98e-32	up	Os07g0663900	2.57289	1.24e-07	up	Os02g0102900	-1.09516	0.335799	down
Os02g0829850	2.29278	0.000284953	up	Os03g0291500	3.77835	8.47e-66	up	Os07g0664000	1.77912	7.11e-05	up	Os02g0104100	-1.16901	0.00147822	down
Os02g0833200	1.20022	4.63e-07	up	Os03g0292100	1.01161	0.000947285	up	Os07g0669000	1.19555	0.259339	up	Os02g0116800	-1.18982	0.27614	down
Os03g0107700	3.44549	2.35e-27	up	Os03g0296200	2.25634	6.79e-07	up	Os07g0677200	1.13912	0.00531953	up	Os02g0137700	-1.12839	0.368588	down
Os03g0108500	1.3918	0.0892531	up	Os03g0300400	2.66938	1.34e-18	up	Os07g0677500	3.17251	1.77e-05	up	Os02g0158900	-1.93289	0.145077	down
Os03g0109300	1.88153	3.78e-05	up	Os03g0302000	1.8946	2.8e-11	up	Os07g0680000	1.15088	9.03e-09	up	Os02g0161800	-1.58496	0.00996524	down
Os03g0111300	4.24793	1.18e-06	up	Os03g0304500	1.1689	0.0708449	up	Os07g0680400	1.85556	8.86e-08	up	Os02g0162600	-2.04698	4.95e-11	down
Os03g0111400	1.39119	4.62e-05	up	Os03g0304800	1.56809	3.16e-09	up	Os07g0680600	1.40568	1.06e-06	up	Os02g0166501	-1.50343	0.0243496	down
Os03g0112600	1.21573	0.0361448	up	Os03g0305100	1.26628	0.00596385	up	Os07g0683200	1.76631	0.000368135	up	Os02g0177300	-1.20859	0.536462	down
Os03g0112700	1.20526	2.45e-07	up	Os03g0305400	2.8873	2.07e-10	up	Os07g0684700	2.87915	0.00136929	up	Os02g0185200	-1.08029	0.00869009	down
Os03g0116300	2.58702	1.44e-09	up	Os03g0305600	1.11692	0.086455	up	Os07g0684800	1.6554	1.88e-11	up	Os02g0186100	-2.94117	8.9e-05	down
Os03g0116400	1.84088	8.86e-05	up	Os03g0308600	1.23947	0.163783	up	Os07g0686800	1.85104	2.16e-05	up	Os02g0191800	-1.21412	0.0949377	down
Os03g0116800	1.0964	0.00992337	up	Os03g0308700	2.73272	0.0129482	up	Os07g0687300	3.05063	1.43e-07	up	Os02g0196800	-1.2076	2.14e-09	down
Os03g0118700	3.32193	1.66e-05	up	Os03g0309000	1.10288	0.00076581	up	Os07g0687400	3.32837	9.34e-07	up	Os02g0197200	-1.63227	0.225808	down
Os03g0118800	1.06413	0.0156834	up	Os03g0310400	1.14507	1.99e-07	up	Os07g0690900	1.49881	0.000701977	up	Os02g0199666	-1.26748	NA	down
Os03g0119966	1.44192	0.0392323	up	Os03g0313100	3.8413	0.0200345	up	Os08g0101800	1.1307	0.197958	up	Os02g0205200	-1.67807	0.0938601	down
Os03g0120900	1.23152	3e-05	up	Os03g0313300	1.4344	0.00982131	up	Os08g0104900	1.12676	0.0419592	up	Os02g0214500	-1.14018	0.591646	down
Os03g0122300	1.94174	1.52e-14	up	Os03g0314800	1.5154	1.3e-11	up	Os08g0107100	1.1489	0.019492	up	Os02g0219800	-1.05143	0.0683884	down
Os03g0123800	1.02912	0.00222752	up	Os03g0319100	1.38471	1.98e-08	up	Os08g0109300	1.05618	0.0032995	up	Os02g0226200	-1.59637	0.00900003	down
Os03g0125100	3.14179	3.43e-55	up	Os03g0319200	1.28951	0.257533	up	Os08g0111200	1.28168	0.0104971	up	Os02g0229900	-1.23947	0.45689	down
Os03g0125900	1.67104	3.04e-07	up	Os03g0320100	1.07311	0.000186934	up	Os08g0111300	1.59516	3.36e-05	up	Os02g0285800	-1.32352	2.7e-07	down
Os03g0126000	1.95146	3.44e-06	up	Os03g0322200	1.31608	0.000803412	up	Os08g0112300	1.94029	0.00409527	up	Os02g0462800	-1.26686	0.0174255	down
Os03g0126825	2.64335	1.75e-16	up	Os03g0322900	5.16323	9.99e-09	up	Os08g0120600	1.22095	7.58e-05	up	Os02g0463401	-1.83007	0.0292939	down
Os03g0129100	2.73424	3.33e-40	up	Os03g0324900	1.50409	5.24e-06	up	Os08g0127100	1.74205	0.000401556	up	Os02g0464550	-1.86394	NA	down
Os03g0131100	1.37068	9.63e-08	up	Os03g0326000	1.06126	3.33e-06	up	Os08g0127800	1.17148	0.0515495	up	Os02g0498300	-1.11784	0.172845	down
Os03g0132900	1.00839	0.0339686	up	Os03g0326100	1.40444	0.0133553	up	Os08g0137800	3.58496	2.53e-07	up	Os02g0511600	-1.42084	0.2142	down
Os03g0133100	3.25424	9.25e-11	up	Os03g0326200	1.40768	0.00429944	up	Os08g0140300	2.71142	9.41e-15	up	Os02g0526400	-1.022	0.0242265	down
Os03g0133400	1.01948	4.36e-08	up	Os03g0327100	2.93419	3.02e-22	up	Os08g0140500	2.62738	NA	up	Os02g0527100	-1.08383	9.53e-09	down
Os03g0134500	3.47961	4.21e-22	up	Os03g0331700	1.18416	2.13e-05	up	Os08g0141400	1.06326	0.00470087	up	Os02g0527200	-1.61966	1.23e-07	down
Os03g0136500	2.12286	4.19e-11	up	Os03g0336200	2.06525	3.06e-10	up	Os08g0148600	1.00899	0.22083	up	Os02g0555200	-1.32193	0.0166282	down
Os03g0136900	1.80754	3.45e-17	up	Os03g0336400	1.61189	0.177335	up	Os08g0153900	1.98606	0.00332978	up	Os02g0575000	-1.21801	0.0113132	down
Os03g0138000	1.01979	0.00543672	up	Os03g0336700	1.27404	0.000208891	up	Os08g0167800	1.70479	0.0153134	up	Os02g0576600	-2.69744	0.0182171	down
Os03g0141200	4.6135	1.71e-50	up	Os03g0341000	3.09085	1.59e-09	up	Os08g0168000	2.9486	8.49e-07	up	Os02g0579300	-2.06012	0.0645797	down
Os03g0142500	4.40646	5.23e-31	up	Os03g0344232	1.66838	0.0870874	up	Os08g0174300	3.1062	0.00154741	up	Os02g0611200	-1.22086	0.121429	down
Os03g0142800	1.65434	1.37e-09	up	Os03g0345700	1.17971	0.0102191	up	Os08g0198900	1.91886	1.2e-08	up	Os02g0616600	-1.15182	0.00028026	down
Os03g0142900	1.37808	3.84e-09	up	Os03g0345901	1.02191	0.00396782	up	Os08g0202400	1.12374	0.0823199	up	Os02g0621300	-1.06711	0.38682	down
Os03g0145500	2.06357	7.16e-14	up	Os03g0346200	3.23106	3.81e-05	up	Os08g0203100	1.4769	0.194377	up	Os02g0622500	-1.22677	8.56e-05	down
Os03g0145600	1.29373	0.0492482	up	Os03g0348900	2.03006	2.79e-16	up	Os08g0203150	1.57862	0.141237	up	Os02g0623932	-1.0555	0.219853	down
Os03g0146400	3.35233	2.53e-102	up	Os03g0351300	2.67313	1.2e-17	up	Os08g0203201	1.46173	0.00788255	up	Os02g0624100	-1.4644	0.113118	down
Os03g0148000	1.7038	0.000408839	up	Os03g0351400	1.60232	5.08e-12	up	Os08g0203350	4.58095	3.85e-11	up	Os02g0638200	-1.16115	0.231378	down
Os03g0151800	1.08138	0.00082695	up	Os03g0351700	2.73025	4.13e-06	up	Os08g0203400	1.50986	0.194785	up	Os02g0638650	-1.19383	0.00119276	down
Os03g0152100	1.20824	0.000132354	up	Os03g0356414	1.6869	1.05e-09	up	Os08g0205800	1.19398	0.000773255	up	Os02g0642200	-1.52725	0.250802	down
Os03g0153400	1.01299	0.0268104	up	Os03g0356526	1.35199	0.00158573	up	Os08g0207800	1.03242	0.236981	up	Os02g0649300	-1.8956	3.57e-09	down
Os03g0153500	4.13096	6.22e-20	up	Os03g0369000	3.58496	0.000336297	up	Os08g0230300	1.06929	0.105519	up	Os02g0656100	-1.09954	0.446653	down
Os03g0153900	3.30472	1.51e-18	up	Os03g0370250	1.0851	0.000142524	up	Os08g0230800	2.30986	2.89e-05	up	Os02g0668000	-1.11181	0.0727158	down
Os03g0154100	1.53727	7.38e-08	up	Os03g0370400	1.8809	2.48e-07	up	Os08g0243500	1.04159	2.07e-06	up	Os02g0669100	-1.65266	3.32e-11	down
Os03g0156700	2.27832	5.97e-17	up	Os03g0371800	1.13822	0.0255443	up	Os08g0249900	1.41895	0.0617319	up	Os02g0670400	-1.41985	0.00268727	down
Os03g0157900	2.25464	1.18e-13	up	Os03g0372600	2.16678	0.000375264	up	Os08g0256000	1.08239	0.00663529	up	Os02g0677300	-1.54543	NA	down
Os03g0158600	1.60768	7.6e-05	up	Os03g0374600	2.13117	9.67e-16	up	Os08g0256700	1.78022	0.0026316	up	Os02g0684500	-1.33574	0.112514	down
Os03g0159100	2.28036	2.24e-20	up	Os03g0386500	1.76702	8.47e-13	up	Os08g0270400	1.53743	0.00171054	up	Os02g0685200	-1.89115	3.09e-07	down
Os03g0159600	1.82685	0.0569866	up	Os03g0387800	1.47468	0.0402754	up	Os08g0275200	1.06512	0.0510962	up	Os02g0690600	-1.21632	0.314758	down
Os03g0161500	2.12988	3.96e-26	up	Os03g0390200	1.43197	3.2e-13	up	Os08g0331800	1.15638	0.116141	up	Os02g0699700	-1.69599	0.369713	down
Os03g0164300	2.42057	0.0103512	up	Os03g0396000	1.88752	0.0474513	up	Os08g0331900	1.87741	4.27e-05	up	Os02g0704300	-1.04439	0.0463471	down
Os03g0167600	2.774	4.78e-05	up	Os03g0397600	2.28114	3.49e-06	up	Os08g0334300	1.24793	0.0314088	up	Os02g0707000	-1.22542	0.206091	down
Os03g0168000	1.14627	0.00117008	up	Os03g0398600	1.34872	0.00152839	up	Os08g0334900	2.22105	0.00122709	up	Os02g0709600	-1.14684	0.215376	down
Os03g0168100	2.97797	2.4e-06	up	Os03g0402200	1.95004	0.026234	up	Os08g0335500	2.77961	0.00195328	up	Os02g0710700	-1.30378	0.237451	down
Os03g0168200	2.92578	3.79e-24	up	Os03g0403400	3.88148	2.9e-08	up	Os08g0335600	1.04182	0.103056	up	Os02g0713250	-2.35496	1.17e-05	down
Os03g0168300	3.66667	7.61e-24	up	Os03g0403501	1.79701	0.00775335	up	Os08g0342300	1.06075	0.036919	up	Os02g0719000	-2.08092	8.65e-05	down
Os03g0171600	1.52019	8.86e-11	up	Os03g0413100	1.31093	0.0170301	up	Os08g0343000	1.07786	0.012264	up	Os02g0733900	-1.86613	0.00010083	down
Os03g0176700	1.94132	0.00979455	up	Os03g0415200	1.5502	1.69e-08	up	Os08g0346900	2.38247	0.000113409	up	Os02g0736800	-1.42531	0.225723	down
Os03g0178300	2.35755	3.4e-05	up	Os03g0416400	1.74936	2.48e-10	up	Os08g0347000	1.85798	0.00827394	up	Os02g0740500	-1.03723	0.0239536	down
Os03g0178500	1.29698	0.0270267	up	Os03g0429800	1.04688	0.000519486	up	Os08g0348300	2.09686	0.000786894	up	Os02g0753400	-1.11818	0.211014	down
Os03g0179700	1.91938	0.00850963	up	Os03g0432666	1.11116	0.0937301	up	Os08g0351200	1.38827	0.0684833	up	Os02g0759400	-1.05506	0.0193234	down
Os03g0180800	4.57827	4.22e-17	up	Os03g0437200	2.87127	5.25e-14	up	Os08g0351300	1.37115	0.0497032	up	Os02g0761200	-1.0746	0.00557556	down
Os03g0180900	5.53544	6.77e-74	up	Os03g0439000	3.42066	8.49e-15	up	Os08g0352100	1.35147	0.0398032	up	Os02g0761400	-1.01567	0.00228424	down
Os03g0181800	1.87695	1.33e-11	up	Os03g0445700	2.27462	0.0133332	up	Os08g0356500	1.22447	1.69e-05	up	Os02g0763501	-1.14886	0.172693	down
Os03g0182000	2.17754	0.000434978	up	Os03g0448600	1.906	6.69e-12	up	Os08g0356700	1.62851	6.5e-06	up	Os02g0763800	-1.1304	0.266132	down
Os03g0182400	1.5139	1.59e-10	up	Os03g0561400	3.77372	2e-24	up	Os08g0360300	1.60104	0.00108163	up	Os02g0764700	-1.44094	0.135498	down
Os03g0183000	1.39572	9.85e-06	up	Os03g0563600	2.38827	0.0203282	up	Os08g0364900	1.233	0.0266971	up	Os02g0766700	-1.14518	4.85e-05	down
Os03g0183200	1.57524	6.39e-05	up	Os03g0576200	5.73567	1.74e-15	up	Os08g0369800	1.19033	0.27282	up	Os02g0779300	-1.77052	0.0221133	down
Os03g0184550	2.32726	7.1e-06	up	Os03g0586700	1.25129	9.87e-09	up	Os08g0384500	1.86302	9.58e-08	up	Os02g0794500	-1.06165	0.199546	down
Os03g0185000	3.82443	0.000350951	up	Os03g0591300	1.35576	0.180436	up	Os08g0386200	1.67375	1.73e-06	up	Os02g0813166	-1.12131	0.440793	down
Os03g0185500	1.3799	1.39e-05	up	Os03g0595800	1.32588	0.00719734	up	Os08g0387050	1.58496	0.00349757	up	Os02g0814000	-1.10133	9.42e-05	down
Os03g0187400	1.29657	5.98e-05	up	Os03g0599000	1.35147	0.000216111	up	Os08g0391000	2.28129	2.53e-05	up	Os02g0824500	-1.94368	4.97e-07	down
Os03g0187600	1.63387	0.00118936	up	Os03g0610400	1.66644	0.000514423	up	Os08g0398000	1.15396	0.00463986	up	Os02g0827400	-1.69188	NA	down
Os03g0188100	5.28041	2.05e-67	up	Os03g0619151	4.92056	0.000311181	up	Os08g0406400	1.29985	0.087996	up	Os02g0829850	-1.52725	0.0796787	down
Os03g0188200	2.14296	3.87e-06	up	Os03g0636800	2.06609	0.031153	up	Os08g0415400	5.1565	8.2e-06	up	Os03g0103100	-1.07622	0.212836	down
Os03g0188500	3.80635	0.00122035	up	Os03g0638200	2.24246	2.44e-14	up	Os08g0434300	1.10684	5.33e-08	up	Os03g0103900	-1.52947	0.00179069	down
Os03g0189300	1.95217	0.000185321	up	Os03g0638400	5.97936	1.94e-24	up	Os08g0448000	1.69913	0.000120213	up	Os03g0107300	-1.12928	0.219062	down
Os03g0189400	2.9643	1.43e-19	up	Os03g0638900	2.63627	3.18e-13	up	Os08g0454500	1.16197	0.0295736	up	Os03g0108800	-1.10571	0.0639195	down
Os03g0190900	1.66947	5.07e-09	up	Os03g0639800	1.57347	0.0818884	up	Os08g0455900	2	0.000221394	up	Os03g0111300	-1.54749	0.12076	down
Os03g0191400	2.50786	1.68e-18	up	Os03g0640000	4.02035	2.71e-08	up	Os08g0457400	1.98138	0.00135785	up	Os03g0119900	-1.47371	0.0173939	down
Os03g0192500	1.24826	1.1e-08	up	Os03g0641250	1.53858	0.0131934	up	Os08g0458200	1.05279	1.07e-05	up	Os03g0120000	-1.06274	0.257995	down
Os03g0192700	1.55172	9.26e-07	up	Os03g0645900	1.97982	0.00986433	up	Os08g0478000	1.29944	0.0165256	up	Os03g0122100	-1.12229	0.123841	down
Os03g0194600	3.38418	1.12e-14	up	Os03g0650900	2.58233	9.28e-16	up	Os08g0480000	1.01217	0.100779	up	Os03g0133100	-1.31564	0.0253724	down
Os03g0194900	2.22416	1.66e-06	up	Os03g0655100	3.18982	0.0001364	up	Os08g0482600	1.46411	8.48e-05	up	Os03g0134500	-1.4346	0.000391901	down
Os03g0195100	4.96113	3.09e-38	up	Os03g0656201	1.29722	0.00141137	up	Os08g0507100	1.21277	0.235706	up	Os03g0134900	-1.04288	0.550433	down
Os03g0196600	1.15155	0.0199419	up	Os03g0656800	2.41769	4.44e-11	up	Os08g0508000	2.05962	5.41e-05	up	Os03g0135100	-1.40988	0.388301	down
Os03g0197000	1.13612	0.00122988	up	Os03g0661600	1.3708	0.00425371	up	Os08g0508800	2.25257	3.98e-06	up	Os03g0135200	-2.12977	0.00394487	down
Os03g0197800	1.42626	3.67e-05	up	Os03g0663400	1.73478	0.000350724	up	Os08g0509100	2.47337	2.02e-07	up	Os03g0141200	-1.8361	3.14e-07	down
Os03g0198600	5.5488	4.67e-30	up	Os03g0664800	1.48072	0.00127439	up	Os08g0514000	1.85561	0.00107559	up	Os03g0146000	-1.18481	1.12e-05	down
Os03g0200200	1.94248	8.21e-08	up	Os03g0665950	1.10769	0.193258	up	Os08g0514033	2.01792	0.00509239	up	Os03g0159600	-1.21917	0.528176	down
Os03g0201901	1.8392	5.77e-06	up	Os03g0671800	1.79874	0.0321282	up	Os08g0526200	5.6893	3e-13	up	Os03g0168100	-1.63005	0.0557764	down
Os03g0203700	1.43114	2.23e-05	up	Os03g0673400	2.05063	5.62e-05	up	Os08g0529100	1.05311	0.00165869	up	Os03g0176700	-1.06116	0.470189	down
Os03g0205000	1.42931	3.55e-11	up	Os03g0676400	2.203	4.08e-07	up	Os08g0530300	1.40495	0.00127227	up	Os03g0179700	-1.12102	0.378221	down
Os03g0205800	2.0932	2.22e-08	up	Os03g0682100	1.10502	0.0352401	up	Os08g0540900	2	0.000294558	up	Os03g0181800	-1.0596	0.00211483	down
Os03g0206900	1.00263	0.000923563	up	Os03g0685300	2.10299	6.3e-16	up	Os08g0542000	2.02736	2.38e-09	up	Os03g0186900	-1.20786	0.00622736	down
Os03g0207400	1.3565	1.51e-06	up	Os03g0689100	1.51847	2.66e-15	up	Os08g0546800	1.42286	0.0010338	up	Os03g0194600	-1.3505	0.0212395	down
Os03g0208500	1.22419	9.82e-06	up	Os03g0689400	1.28473	0.00325795	up	Os08g0555300	1.96047	0.00718958	up	Os03g0196600	-1.00824	0.180629	down
Os03g0213600	2.73272	6.43e-06	up	Os03g0689900	1.02114	9e-08	up	Os09g0115500	1.44243	6.15e-08	up	Os03g0214100	-1.14439	0.151904	down
Os03g0214200	1.84612	3.97e-28	up	Os03g0693000	1.39465	4.89e-09	up	Os09g0123500	1.17754	0.0875993	up	Os03g0214200	-1.0044	9.44e-08	down
Os03g0215000	2.08187	1.05e-14	up	Os03g0693400	1.2019	8.78e-05	up	Os09g0129600	2.67094	2.26e-06	up	Os03g0216500	-1.23704	0.194532	down
Os03g0218400	5.29614	1.58e-50	up	Os03g0693700	3.44294	0.0145782	up	Os09g0130700	2.02857	0.000659226	up	Os03g0216900	-1.50589	0.348612	down
Os03g0224200	1.58496	8.74e-13	up	Os03g0693800	2.33787	0.0664971	up	Os09g0133600	1.08706	0.00614077	up	Os03g0228200	-1.69913	0.0418695	down
Os03g0224700	2.08025	1.09e-26	up	Os03g0693900	5.01402	NA	up	Os09g0249900	1.01027	0.269357	up	Os03g0230300	-1.17649	0.00112702	down
Os03g0225200	1.45943	0.00970688	up	Os03g0694000	1.95543	5.17e-07	up	Os09g0255400	3.06075	6.79e-10	up	Os03g0232400	-1.18903	0.423354	down
Os03g0225700	1.81229	3.56e-06	up	Os03g0699700	4.2639	4.81e-34	up	Os09g0268600	1.33442	0.40131	up	Os03g0245300	-3.6009	0.000118847	down
Os03g0225900	2.12107	4.71e-11	up	Os03g0700400	2.1493	1.45e-08	up	Os09g0273600	4.08746	2.06e-09	up	Os03g0266900	-1.48269	0.00250838	down
Os03g0226200	1.77681	2.42e-06	up	Os03g0700450	2.13189	2.53e-19	up	Os09g0309200	1.77507	0.000683999	up	Os03g0268600	-1.06584	0.112589	down
Os03g0228200	2.75097	1.03e-05	up	Os03g0700700	3.76175	1.2e-22	up	Os09g0313500	1.29876	0.0190063	up	Os03g0279200	-1.81417	0.000471841	down
Os03g0230300	6.07334	4.65e-101	up	Os03g0701100	1.18792	4.24e-12	up	Os09g0314200	1.42039	0.00274362	up	Os03g0286500	-1.58496	0.118744	down
Os03g0231400	1.19409	0.00107432	up	Os03g0701200	3.29495	7.19e-84	up	Os09g0325700	1.04055	0.0105604	up	Os03g0286900	-1.97536	0.000116977	down
Os03g0231600	4.43893	4.59e-31	up	Os03g0701300	1.40484	0.000333587	up	Os09g0339000	1.9445	0.0322906	up	Os03g0296200	-1.43998	0.000381936	down
Os03g0231800	1.4924	0.0706441	up	Os03g0709300	1.6953	3.87e-07	up	Os09g0341500	2.01197	5.77e-05	up	Os03g0305600	-1.94273	0.00301363	down
Os03g0233000	4.98489	9.44e-14	up	Os03g0710700	1.31581	0.000343653	up	Os09g0341600	1.7323	0.000416451	up	Os03g0308700	-1.01271	0.676062	down
Os03g0237500	1.34901	0.00288391	up	Os03g0712500	1.01805	0.0597539	up	Os09g0347300	1.10434	0.344478	up	Os03g0310000	-2.63421	0.00416655	down
Os03g0238300	1.20764	1.01e-05	up	Os03g0712800	6.8422	2.06e-25	up	Os09g0353200	1.07529	0.0961502	up	Os03g0314800	-1.42628	1.34e-09	down
Os03g0238600	1.57229	3.59e-09	up	Os03g0713000	1.00899	5.29e-18	up	Os09g0356800	1.70044	0.0853188	up	Os03g0325400	-1.04947	0.390997	down
Os03g0240600	2.78427	4.72e-06	up	Os03g0717900	1.06054	0.186832	up	Os09g0357400	1.65174	2.1e-08	up	Os03g0338400	-1.455	0.0108526	down
Os03g0241900	1.30872	7.98e-06	up	Os03g0719400	1.38434	0.00246861	up	Os09g0364400	1.31719	0.0994043	up	Os03g0341600	-1.12058	0.271366	down
Os03g0242300	1.64525	1.84e-11	up	Os03g0723400	2.1093	0.000117026	up	Os09g0370500	1.10669	0.0506707	up	Os03g0342100	-1.08017	0.50938	down
Os03g0243100	1.13656	0.000242166	up	Os03g0724300	2.16943	2.73e-09	up	Os09g0371000	1.13849	0.000940422	up	Os03g0355900	-1.53107	0.0489922	down
Os03g0244200	1.95057	3.6e-08	up	Os03g0724600	1.24793	0.0995495	up	Os09g0371200	2.2179	0.00349757	up	Os03g0356526	-1.1533	0.0260892	down
Os03g0244700	1.13001	3.67e-05	up	Os03g0725800	1.08683	9.26e-05	up	Os09g0379600	1.31105	3.02e-05	up	Os03g0377600	-1.15433	0.151489	down
Os03g0244950	1.58127	4.75e-07	up	Os03g0726500	1.06073	0.00170597	up	Os09g0400500	1.02609	0.0769804	up	Os03g0432100	-1.10218	0.00561211	down
Os03g0247200	1.01394	0.0114231	up	Os03g0727000	4.36923	0.00889224	up	Os09g0412300	1.31686	0.0120499	up	Os03g0448200	-1.01594	NA	down
Os03g0247900	1.8463	5.55e-11	up	Os03g0727200	5.76155	0.000128543	up	Os09g0417600	2.59273	2.9e-10	up	Os03g0561400	-1.21019	0.000103309	down
Os03g0248000	1.28578	6.28e-09	up	Os03g0727600	2.93289	5.76e-10	up	Os09g0417800	2.22936	5.58e-12	up	Os03g0574900	-1.51839	0.0184892	down
Os03g0254800	1.54597	5.08e-09	up	Os03g0729000	1.40606	3.34e-05	up	Os09g0425500	1.50007	0.0986312	up	Os03g0575200	-1.59094	0.00133998	down
Os03g0255100	3.21484	3.97e-41	up	Os03g0729500	2.42429	0.0287775	up	Os09g0425900	1.20638	0.000372234	up	Os03g0577100	-1.88042	0.0345609	down
Os03g0258200	3.68121	1.42e-32	up	Os03g0729600	2.22948	5.47e-05	up	Os09g0426100	1.02018	0.0525557	up	Os03g0580200	-1.16471	0.276832	down
Os03g0263700	1.39626	1.08e-09	up	Os03g0733600	2.86789	0.021092	up	Os09g0431100	1.45595	0.0425938	up	Os03g0639800	-1.14274	0.467772	down
Os03g0264400	1.37289	1.53e-07	up	Os03g0734100	1.54113	0.0031553	up	Os09g0442300	1.15767	6.78e-05	up	Os03g0645000	-2.01105	0.0478578	down
Os03g0265200	1.33452	0.000650344	up	Os03g0734200	1.42925	0.00153611	up	Os09g0443400	1.20945	0.116509	up	Os03g0654700	-2	0.0129203	down
Os03g0265800	1.45194	4.91e-06	up	Os03g0734500	1.46744	0.0540276	up	Os09g0444900	1.10188	0.0538709	up	Os03g0673400	-1.53777	0.00316839	down
Os03g0266300	1.7255	9.7e-12	up	Os03g0738600	6.34002	5.7e-32	up	Os09g0448200	2.17413	3.18e-06	up	Os03g0680200	-1.03562	0.00549537	down
Os03g0266900	3.7211	1.25e-16	up	Os03g0739700	2.90737	5.01e-09	up	Os09g0452900	1.19898	0.000654791	up	Os03g0680300	-1.19592	0.380619	down
Os03g0268600	3.61203	2.87e-14	up	Os03g0743500	1.04905	0.0018865	up	Os09g0453400	1.07865	7.3e-06	up	Os03g0691500	-1.16046	0.347771	down
Os03g0269900	2.37956	8.88e-23	up	Os03g0743650	4.24793	1.76e-06	up	Os09g0454600	2.17403	9.56e-06	up	Os03g0697200	-1.42742	0.344734	down
Os03g0270000	1.86726	5.94e-06	up	Os03g0743900	1.18222	8.11e-08	up	Os09g0460700	2.311	5.89e-06	up	Os03g0703300	-1.47579	0.00578303	down
Os03g0270600	2.01511	0.000762162	up	Os03g0744600	1.38029	1.36e-05	up	Os09g0467200	1.63465	4.53e-05	up	Os03g0710550	-1.45606	0.0539722	down
Os03g0270800	1.43172	0.00330524	up	Os03g0745000	4.09245	4.8e-15	up	Os09g0468300	1.12982	0.000381845	up	Os03g0710700	-1.13288	0.0102417	down
Os03g0271600	1.48011	6.24e-16	up	Os03g0745100	1.53605	0.0580592	up	Os09g0471800	1.26524	0.0253508	up	Os03g0717900	-1.58496	0.0715139	down
Os03g0273800	1.60017	9.91e-13	up	Os03g0745550	1.72066	2.53e-07	up	Os09g0472200	1.33787	0.131514	up	Os03g0723400	-1.70092	0.00880263	down
Os03g0274000	1.13791	4.29e-13	up	Os03g0745700	2.06609	0.000835088	up	Os09g0478100	1.67038	9.01e-06	up	Os03g0728500	-1.41238	0.133895	down
Os03g0274300	1.49303	3.84e-08	up	Os03g0748700	1.11807	2.29e-09	up	Os09g0482640	2.21632	0.0212172	up	Os03g0729000	-1.52052	5.72e-05	down
Os03g0276500	2.78977	3.36e-23	up	Os03g0750000	5.11402	2.78e-12	up	Os09g0491852	1.26884	0.00821285	up	Os03g0740800	-1.03813	0.266925	down
Os03g0277300	1.41063	0.011463	up	Os03g0751600	1.70281	1.27e-11	up	Os09g0502500	1.35669	0.0806535	up	Os03g0745000	-1.70731	0.000113638	down
Os03g0277700	1.68221	1.04e-05	up	Os03g0754800	1.20541	1.47e-07	up	Os09g0509500	1.80034	0.000284117	up	Os03g0746900	-2.11724	0.00013775	down
Os03g0278200	1.96999	5.75e-08	up	Os03g0758250	1.49476	0.0239257	up	Os09g0511600	1.35191	7.32e-11	up	Os03g0757200	-1.61298	0.0199969	down
Os03g0285100	2.50901	8.98e-11	up	Os03g0759700	1.77052	0.00295159	up	Os09g0517100	1.3275	7.03e-05	up	Os03g0767500	-1.13085	0.000821036	down
Os03g0285200	1.63122	0.00012284	up	Os03g0760300	1.05072	0.0142448	up	Os09g0517200	2.00985	0.000262403	up	Os03g0777100	-1.09818	0.122734	down
Os03g0285800	2.18956	1.29e-27	up	Os03g0760500	1.05432	4.27e-05	up	Os09g0518500	1.02511	9.8e-05	up	Os03g0791700	-1.12286	0.228389	down
Os03g0286200	1.61179	4.52e-15	up	Os03g0760800	1.02288	0.0163541	up	Os09g0522000	1.46632	0.0254366	up	Os03g0796301	-1.28461	0.350215	down
Os03g0286900	6.06826	4.58e-44	up	Os03g0761100	1.95515	4.31e-18	up	Os09g0522200	1.81097	8.2e-06	up	Os03g0803100	-1.34651	0.512669	down
Os03g0287100	2.86673	5.23e-17	up	Os03g0762100	2.44846	0.0214389	up	Os09g0530300	1.45399	0.001711	up	Os03g0807700	-1.88136	0.0699169	down
Os03g0287400	3.24562	1.17e-07	up	Os03g0762400	2.2854	0.00118132	up	Os09g0532000	1.08565	0.00312304	up	Os03g0807900	-1.49285	0.000101397	down
Os03g0289800	5.35491	9.29e-63	up	Os03g0762500	2.04654	2.45e-10	up	Os09g0533400	1.00584	7.78e-08	up	Os03g0816700	-1.42223	0.0456655	down
Os03g0290300	1.90223	5.06e-12	up	Os03g0764000	1.16263	0.00378633	up	Os09g0551000	2.52026	9.8e-06	up	Os03g0818100	-1.03245	0.00258694	down
Os03g0291500	4.28487	5.59e-85	up	Os03g0764100	1.29824	4.36e-09	up	Os09g0556400	1.17338	0.000512584	up	Os03g0820300	-1.8106	8.82e-06	down
Os03g0292100	2.08421	1.07e-13	up	Os03g0764900	3.74416	0.00616254	up	Os09g0562700	1.44278	0.000288142	up	Os03g0820400	-1.66371	4.36e-06	down
Os03g0296200	3.54432	2.74e-18	up	Os03g0767000	1.33893	1.52e-05	up	Os09g0571200	1.56616	3.19e-07	up	Os03g0820500	-1.63433	0.000539328	down
Os03g0296800	1.13274	0.000228674	up	Os03g0767800	1.47026	1.96e-16	up	Os09g0572700	1.74799	0.000341793	up	Os03g0832200	-1.45704	0.0601346	down
Os03g0299800	1.26178	0.00390253	up	Os03g0767900	1.14975	4.89e-06	up	Os09g0572900	1.37145	0.000127399	up	Os03g0843800	-1.8009	0.0852665	down
Os03g0300400	1.77528	7.77e-09	up	Os03g0768900	1.74416	0.155404	up	Os10g0100500	1.19794	5.7e-06	up	Os04g0165900	-1.11289	0.358589	down
Os03g0302000	2.07553	2.28e-13	up	Os03g0769800	1.59827	2.67e-09	up	Os10g0101200	1.47031	0.00320733	up	Os04g0166000	-1.71344	0.110416	down
Os03g0302200	1.56835	1.29e-15	up	Os03g0769900	1.32544	4.04e-07	up	Os10g0112700	1.78241	2.21e-05	up	Os04g0167875	-1.16463	0.0901158	down
Os03g0305000	1.118	0.000636126	up	Os03g0770000	2.80735	0.00139433	up	Os10g0114300	1.37157	0.0191146	up	Os04g0200400	-1.22948	0.152282	down
Os03g0305100	1.51457	0.000653536	up	Os03g0770800	2.42146	6.32e-07	up	Os10g0118200	1.72016	0.000284117	up	Os04g0201500	-2.05733	0.0479627	down
Os03g0305400	2.02063	6.55e-06	up	Os03g0770851	2.77259	0.0276039	up	Os10g0134250	1.76553	0.0943578	up	Os04g0210700	-1.76263	0.000102157	down
Os03g0305600	3.17668	3.05e-09	up	Os03g0773300	1.08128	0.0196126	up	Os10g0135100	1.29235	0.183165	up	Os04g0210800	-1.74284	0.279841	down
Os03g0308700	1.5661	0.132153	up	Os03g0776900	1.75061	5.04e-06	up	Os10g0139700	1.24489	0.158483	up	Os04g0301500	-1.35455	0.0547503	down
Os03g0309000	1.78001	5.52e-09	up	Os03g0782200	3.20328	0.000177325	up	Os10g0142600	2.23447	0.000718277	up	Os04g0321100	-1.6545	0.1684	down
Os03g0310400	1.48547	2.24e-12	up	Os03g0787000	1.63797	1.14e-11	up	Os10g0145100	1.12363	0.0554187	up	Os04g0350300	-1.13493	0.33737	down
Os03g0314800	3.1948	6.54e-51	up	Os03g0790500	4.37934	3.2e-25	up	Os10g0190900	1.3561	2e-05	up	Os04g0394100	-1.6455	0.000502305	down
Os03g0318600	1.63746	3.62e-19	up	Os03g0791432	1.12315	0.113019	up	Os10g0326800	1.0906	0.0201305	up	Os04g0403500	-1.11809	0.0679939	down
Os03g0319100	1.6157	1.45e-11	up	Os03g0792800	2.46582	2.77e-10	up	Os10g0327000	1.04858	0.0593807	up	Os04g0412100	-1.01123	0.453002	down
Os03g0322200	1.83441	4.69e-06	up	Os03g0794400	2.15754	0.0011529	up	Os10g0344000	1.89433	0.00142096	up	Os04g0413500	-2.62846	0.00132996	down
Os03g0322900	4.848	2.4e-07	up	Os03g0794500	1.7535	3.54e-12	up	Os10g0345100	1.13817	6.52e-05	up	Os04g0419600	-1.22239	0.323351	down
Os03g0324300	1.26076	0.000298779	up	Os03g0796301	3.96963	8.38e-05	up	Os10g0346300	4.24317	1.59e-09	up	Os04g0429050	-1.40054	0.0158832	down
Os03g0324900	2.56314	2.27e-16	up	Os03g0796900	1.06502	0.000309242	up	Os10g0363600	1.05617	6.75e-08	up	Os04g0429600	-1.13297	0.272229	down
Os03g0325400	1.11818	0.111507	up	Os03g0799300	4.88264	5.98e-08	up	Os10g0368200	1.26607	0.128746	up	Os04g0431700	-1.37647	0.117954	down
Os03g0326000	2.57027	6.83e-28	up	Os03g0801900	1.47602	3.77e-08	up	Os10g0389200	1.17757	0.00531242	up	Os04g0432100	-1.17348	0.0143716	down
Os03g0326100	2.61575	3.08e-07	up	Os03g0803100	5.01495	5.22e-06	up	Os10g0391400	2.16474	0.00327961	up	Os04g0444800	-1.15009	0.00295115	down
Os03g0326200	2.72964	9.52e-09	up	Os03g0803700	1.05105	0.00045752	up	Os10g0392400	1.76926	4.68e-08	up	Os04g0447500	-1.38466	0.376478	down
Os03g0326500	1.04778	7.5e-07	up	Os03g0803800	1.32707	0.0456901	up	Os10g0394000	1.01766	0.0736257	up	Os04g0448950	-1.16294	0.242936	down
Os03g0327100	3.95028	2.73e-40	up	Os03g0806600	1.26115	6.83e-07	up	Os10g0416100	1.14121	0.000159928	up	Os04g0450100	-1.51995	4.09e-14	down
Os03g0327800	3.22962	7.73e-17	up	Os03g0807900	2.63749	3.95e-16	up	Os10g0416500	1.66783	6.58e-09	up	Os04g0465300	-2.08366	0.0667254	down
Os03g0331700	2.13049	2.46e-16	up	Os03g0810900	1.04718	0.0107253	up	Os10g0418100	1.52675	0.000581207	up	Os04g0488100	-1.08539	0.350215	down
Os03g0335300	1.75253	3.48e-31	up	Os03g0812400	1.11474	0.0138021	up	Os10g0419600	1.55525	0.000463639	up	Os04g0490800	-1.36547	0.00010083	down
Os03g0336200	1.23609	0.00016182	up	Os03g0814800	1.45066	0.0143268	up	Os10g0433200	1.90689	0.0117276	up	Os04g0500600	-1.34062	0.0242265	down
Os03g0336600	1.36872	0.00471964	up	Os03g0815100	3.29872	1.59e-35	up	Os10g0442950	1.49519	0.000875406	up	Os04g0507000	-1.07505	0.0026042	down
Os03g0336700	1.58976	1.31e-06	up	Os03g0817200	2.38069	1.67e-13	up	Os10g0444700	1.71621	0.00348728	up	Os04g0511200	-1.13488	0.0798658	down
Os03g0341000	2.7829	7.51e-07	up	Os03g0818100	2.07468	1.05e-13	up	Os10g0445900	1.79886	0.0260218	up	Os04g0527400	-1.49028	3.6e-13	down
Os03g0341300	1.3358	1.04e-08	up	Os03g0820300	3.04355	5.76e-17	up	Os10g0469700	2.05285	2.8e-05	up	Os04g0531900	-1.02378	0.0131708	down
Os03g0341600	1.48281	0.0161438	up	Os03g0820400	2.25571	1.06e-10	up	Os10g0470700	2.32382	1.2e-07	up	Os04g0532400	-1.69459	0.00935547	down
Os03g0342100	1.12199	0.193251	up	Os03g0820500	3.20976	1.94e-16	up	Os10g0485800	2.25584	7.65e-05	up	Os04g0538400	-1.30378	0.23398	down
Os03g0344232	1.37084	0.142393	up	Os03g0823400	1.61272	1.33e-08	up	Os10g0488400	1.52838	0.000530898	up	Os04g0541700	-1.32671	0.000556576	down
Os03g0345901	1.20522	0.00030042	up	Os03g0826500	1.20446	1.25e-11	up	Os10g0490800	1.71332	0.000853066	up	Os04g0556300	-1.10748	0.111502	down
Os03g0346200	3.71549	1.39e-06	up	Os03g0826800	1.9034	1.38e-10	up	Os10g0490900	1.57597	0.000204662	up	Os04g0580500	-1.06274	0.417638	down
Os03g0348200	1.01012	0.178006	up	Os03g0826900	3.85244	5.29e-06	up	Os10g0491000	1.6477	0.00571358	up	Os04g0583600	-1.63279	0.0761162	down
Os03g0348900	1.34072	3.71e-08	up	Os03g0827900	3.61748	1.16e-08	up	Os10g0491400	2.4489	6.23e-06	up	Os04g0583900	-1.23532	0.011612	down
Os03g0351100	1.89198	2.09e-10	up	Os03g0828300	1.97109	1.59e-06	up	Os10g0491450	1.85892	4.99e-06	up	Os04g0585050	-1.09622	0.557662	down
Os03g0351300	2.37699	2.05e-14	up	Os03g0830400	3.93642	1.3e-35	up	Os10g0503250	1.24837	0.0190018	up	Os04g0589800	-1.20082	0.471662	down
Os03g0351400	1.14272	1.01e-06	up	Os03g0830500	4.94041	2.56e-16	up	Os10g0503300	1.07138	0.132247	up	Os04g0603100	-1.82597	0.000771734	down
Os03g0351700	2.83531	1.75e-06	up	Os03g0830600	3.36565	3.83e-07	up	Os10g0504900	2.09686	0.0996531	up	Os04g0607400	-1.1882	0.119721	down
Os03g0356414	1.72866	7.69e-11	up	Os03g0830900	1.3356	0.00102935	up	Os10g0506200	1.05285	0.304589	up	Os04g0610600	-1.1822	0.226638	down
Os03g0356526	4.05278	1.09e-22	up	Os03g0831000	4.83289	7.28e-07	up	Os10g0510500	1.33324	3.64e-05	up	Os04g0612301	-1.06544	0.255516	down
Os03g0358100	1.73901	1.35e-19	up	Os03g0832400	1.13135	0.05039	up	Os10g0512400	2.03059	0.000236736	up	Os04g0615800	-1.15826	0.0767853	down
Os03g0362200	1.5174	0.00089445	up	Os03g0835400	2.10151	7.47e-22	up	Os10g0518300	1.00446	0.00864106	up	Os04g0623200	-1.45017	0.199091	down
Os03g0372600	1.59455	0.00937297	up	Os03g0838800	1.1501	0.0180182	up	Os10g0524300	1.66434	9.94e-06	up	Os04g0623300	-1.21942	6.21e-17	down
Os03g0374400	1.39593	3.7e-07	up	Os03g0841600	1.41046	0.0766721	up	Os10g0527400	1.23417	0.0551969	up	Os04g0625200	-1.17834	0.276679	down
Os03g0374600	2.02954	1.39e-14	up	Os03g0841700	1.4439	6.67e-07	up	Os10g0527800	1.71716	0.00136458	up	Os04g0657300	-2.90122	8.14e-06	down
Os03g0375900	2.91194	4.04e-05	up	Os03g0844700	1.65691	7.01e-06	up	Os10g0528100	1.30414	8.03e-05	up	Os04g0657500	-2.02208	2.19e-06	down
Os03g0381300	1.01621	0.0002388	up	Os03g0848400	1.14684	6.83e-08	up	Os10g0529500	1.32193	0.063848	up	Os04g0668800	-1.34269	0.149158	down
Os03g0381500	1.26112	0.0696142	up	Os03g0849800	1.16187	0.00556621	up	Os10g0535800	1.79055	7.65e-06	up	Os04g0668900	-1.27233	1.51e-08	down
Os03g0386500	2.60543	1.04e-26	up	Os03g0850900	1.54349	1.1e-08	up	Os10g0536400	1.97048	4.47e-12	up	Os04g0669300	-1.5057	0.0723729	down
Os03g0387300	1.44805	0.0358037	up	Os03g0851500	1.11447	0.00205607	up	Os10g0536450	1.98185	3.49e-07	up	Os05g0113900	-1.67061	0.011477	down
Os03g0387900	1.74361	9.61e-22	up	Os03g0852800	3.87578	4.94e-33	up	Os10g0537800	1.62293	0.0748207	up	Os05g0125100	-1.86514	0.000794593	down
Os03g0390200	2.56852	1.11e-40	up	Os03g0854400	1.40174	0.0349482	up	Os10g0538200	1.63472	1.53e-05	up	Os05g0130300	-1.36681	1.97e-08	down
Os03g0397600	2.39784	3.95e-07	up	Os03g0859500	1.36257	9.77e-06	up	Os10g0542900	1.44966	0.00180968	up	Os05g0130600	-1.02628	0.00113806	down
Os03g0402200	1.34988	0.120811	up	Os03g0860100	3.17779	9.4e-17	up	Os10g0543500	2.36413	2.08e-05	up	Os05g0138200	-1.12553	0.170778	down
Os03g0402800	2.46853	2.35e-27	up	Os04g0106000	2.36591	0.0135095	up	Os10g0548300	1.26303	0.00611397	up	Os05g0151200	-2	0.00525453	down
Os03g0403400	3.89456	1.08e-08	up	Os04g0107700	1.46032	0.00280209	up	Os10g0550900	1.99661	1.11e-05	up	Os05g0161500	-1.58078	0.00287398	down
Os03g0403501	2.21378	0.000459533	up	Os04g0107900	1.81526	0.0046871	up	Os10g0552400	1.79743	1.75e-06	up	Os05g0168300	-1.01634	0.000391901	down
Os03g0405900	1.59614	7.36e-11	up	Os04g0108101	1.51671	0.00971706	up	Os10g0553300	1.30718	0.00177817	up	Os05g0169300	-1.5174	0.453857	down
Os03g0407900	1.60396	1.16e-07	up	Os04g0108600	2.07673	0.000145875	up	Os10g0556200	1.14854	0.00194758	up	Os05g0177500	-1.94251	0.0727158	down
Os03g0419100	1.75902	2.12e-14	up	Os04g0110100	3.95128	2.25e-25	up	Os10g0556500	1.63662	0.069624	up	Os05g0202800	-2.28392	0.00013775	down
Os03g0429000	1.28462	3.55e-09	up	Os04g0110400	1.74042	0.00313753	up	Os10g0558700	1.06896	0.115565	up	Os05g0206100	-1.05416	0.21728	down
Os03g0429800	1.8257	5.39e-11	up	Os04g0115650	1.79518	0.0303516	up	Os10g0558750	1.04264	0.0599207	up	Os05g0208550	-1.44746	0.131011	down
Os03g0432100	1.48091	2.54e-06	up	Os04g0115700	2.09663	1.06e-07	up	Os10g0561800	1.0302	0.000338161	up	Os05g0219900	-1.30666	0.417638	down
Os03g0432900	1.36563	2.34e-20	up	Os04g0116900	1.35199	0.00139774	up	Os10g0567000	1.29239	0.00052941	up	Os05g0269500	-1.11818	0.00295463	down
Os03g0437200	4.76951	5.63e-29	up	Os04g0127300	1.04372	0.337821	up	Os10g0568900	1.48543	8.05e-05	up	Os05g0365600	-1.01495	0.460738	down
Os03g0439000	3.38412	3.56e-14	up	Os04g0129200	1.14086	0.150162	up	Os10g0569400	1.28928	0.00796059	up	Os05g0373900	-1.05302	0.108146	down
Os03g0448200	3.92283	2.15e-05	up	Os04g0166600	2.04765	0.00056133	up	Os10g0569600	1.74514	0.153109	up	Os05g0389600	-1.07378	0.303942	down
Os03g0448600	1.51407	3.76e-08	up	Os04g0167875	2.18587	0.00026388	up	Os10g0570200	2.33194	4.47e-05	up	Os05g0397900	-1.21842	0.0720742	down
Os03g0561400	6.76818	1.35e-34	up	Os04g0167900	3.01495	0.000835536	up	Os10g0571600	1.90542	2.1e-08	up	Os05g0398800	-1.23662	0.0817989	down
Os03g0571900	2.62449	0.00025348	up	Os04g0173800	7.19229	2.25e-08	up	Os10g0574700	1.18927	0.000183247	up	Os05g0419800	-1.95676	0.0750026	down
Os03g0574900	3.23992	6.89e-12	up	Os04g0182800	1.6563	7.23e-05	up	Os10g0580400	1.88093	2.31e-05	up	Os05g0421450	-1.16992	0.000105945	down
Os03g0576200	6.39575	1.22e-15	up	Os04g0201800	1.23879	0.0643419	up	Os11g0112200	3.11818	1.71e-13	up	Os05g0421600	-1.41169	0.0077639	down
Os03g0580200	2.46571	6.62e-05	up	Os04g0206100	1.72489	0.0550398	up	Os11g0115400	1.0928	0.1854	up	Os05g0438700	-1.49386	0.0147202	down
Os03g0582200	1.65134	2.8e-08	up	Os04g0206300	1.44057	0.000379823	up	Os11g0117400	1.31853	0.00836127	up	Os05g0438800	-1.0318	0.000542912	down
Os03g0586700	1.88587	1.96e-19	up	Os04g0206401	1.70044	0.0956193	up	Os11g0117500	2.03562	0.0593452	up	Os05g0457000	-1.31034	0.116838	down
Os03g0599000	2.21028	3.31e-10	up	Os04g0206500	2.50206	1.74e-07	up	Os11g0117900	1.19105	0.00573239	up	Os05g0457200	-1.68281	0.0779565	down
Os03g0610400	3.01264	2.54e-11	up	Os04g0210250	3.0034	2.17e-17	up	Os11g0118300	1.32193	0.278865	up	Os05g0459400	-1.14048	0.300067	down
Os03g0622500	1.14208	0.0215561	up	Os04g0210700	2.96347	1.28e-07	up	Os11g0133001	1.24393	3.92e-05	up	Os05g0460000	-1.0102	0.00246307	down
Os03g0626700	1.6055	9.37e-05	up	Os04g0244800	1.17351	0.00196851	up	Os11g0147150	1.85717	0.000145165	up	Os05g0468800	-1.25397	0.0447075	down
Os03g0626800	1.19669	3.51e-11	up	Os04g0275950	3.78136	0.000447818	up	Os11g0151400	2.21121	1.49e-06	up	Os05g0476700	-1.12379	4.01e-05	down
Os03g0638200	2.92644	4.27e-24	up	Os04g0295200	1.35548	0.358982	up	Os11g0154500	1.09558	0.0145758	up	Os05g0484800	-1.37663	0.0077639	down
Os03g0638400	8.03287	9.32e-33	up	Os04g0298700	2.28951	0.0321383	up	Os11g0156600	1.89171	2.77e-05	up	Os05g0494600	-1.16733	0.115653	down
Os03g0638900	1.98588	1.23e-07	up	Os04g0301700	1.38974	7.08e-05	up	Os11g0156700	1.01318	0.103077	up	Os05g0497150	-1.05344	0.482767	down
Os03g0639300	1.12399	0.0442009	up	Os04g0306400	1.5535	2e-08	up	Os11g0158600	1.12553	0.0689228	up	Os05g0508900	-1.01437	0.0688984	down
Os03g0640000	2.69685	0.000151317	up	Os04g0311400	1.4115	5.49e-13	up	Os11g0160400	2.71916	8e-09	up	Os05g0510100	-1.14985	0.307478	down
Os03g0641250	2.67347	2.93e-06	up	Os04g0320700	1.02833	0.000331859	up	Os11g0168600	2.03301	1.2e-05	up	Os05g0514200	-1.22948	0.00563049	down
Os03g0645900	3.10434	1.1e-05	up	Os04g0322100	1.23591	0.000883952	up	Os11g0172400	1.27492	0.0331515	up	Os05g0515200	-1.99289	0.000630797	down
Os03g0650800	1.41387	1.8e-15	up	Os04g0325300	2.02647	6.71e-10	up	Os11g0173500	1.12178	0.0176484	up	Os05g0521300	-1.1137	3.14e-06	down
Os03g0650900	2.23937	4.04e-13	up	Os04g0340550	1.28421	0.0916925	up	Os11g0175400	1.04687	0.0472112	up	Os05g0524100	-1.02382	0.00053029	down
Os03g0654700	1.79837	0.00407216	up	Os04g0341500	2.84956	0.000567742	up	Os11g0181800	2.02385	0.00466553	up	Os05g0531000	-1.14775	0.104192	down
Os03g0655100	3.87447	6.47e-06	up	Os04g0344100	2.32805	7.78e-07	up	Os11g0183900	1.65301	3.98e-07	up	Os05g0534400	-2.02787	4.2e-12	down
Os03g0656500	1.10376	1.42e-06	up	Os04g0353600	3.24082	3.42e-05	up	Os11g0199801	1.19872	0.000515941	up	Os05g0541100	-1.33909	0.00271225	down
Os03g0656800	1.90239	2.37e-07	up	Os04g0362375	5.02748	1.24e-05	up	Os11g0207400	1.2871	0.0130422	up	Os05g0542500	-1.25068	0.160638	down
Os03g0659300	1.15987	0.0743259	up	Os04g0372700	1.25361	6.39e-06	up	Os11g0208600	1.34645	0.057173	up	Os05g0548900	-1.71771	3.6e-06	down
Os03g0660500	1.70044	0.0295496	up	Os04g0376400	1.11189	0.0262141	up	Os11g0208651	2.44668	1.21e-05	up	Os05g0550200	-1.21501	0.137902	down
Os03g0661600	2.09398	3.75e-06	up	Os04g0380300	2.8594	1.01e-30	up	Os11g0208900	1.27454	0.104405	up	Os05g0550600	-1.20536	0.108499	down
Os03g0663400	3.14808	2.38e-12	up	Os04g0385600	3.58182	6.14e-10	up	Os11g0210201	1.88753	1.11e-05	up	Os05g0561400	-1.09311	0.566831	down
Os03g0664800	2.61024	1.23e-09	up	Os04g0390100	1.13484	0.0208013	up	Os11g0213000	1.09954	0.0586251	up	Os05g0562300	-1.31752	6.16e-05	down
Os03g0673400	3.39575	7.43e-14	up	Os04g0394100	3.32193	4.27e-06	up	Os11g0227100	1.16099	0.111239	up	Os05g0568100	-1.2758	0.000156961	down
Os03g0676400	3.76267	8.46e-18	up	Os04g0395100	1.35722	0.0144809	up	Os11g0249000	1.16262	0.00176408	up	Os05g0572000	-1.0701	0.19387	down
Os03g0682100	3.66337	4.8e-15	up	Os04g0395800	3.62334	1.43e-17	up	Os11g0261600	2.25054	0.033847	up	Os05g0572700	-1.72499	0.0180917	down
Os03g0684400	1.08825	7.95e-06	up	Os04g0398000	2.2925	1.91e-06	up	Os11g0261900	1.41807	0.000177924	up	Os05g0578100	-1.04292	0.0059643	down
Os03g0685300	1.7114	1.14e-12	up	Os04g0401000	1.68308	0.000342678	up	Os11g0262600	1.52223	0.0165617	up	Os05g0582350	-1.02783	0.118089	down
Os03g0688300	3.10852	1.57e-06	up	Os04g0401700	1.8708	8.88e-07	up	Os11g0264000	4.30875	5.23e-06	up	Os05g0586600	-1.75359	2.98e-05	down
Os03g0689100	1.16566	1.39e-09	up	Os04g0402500	2.26403	1.11e-06	up	Os11g0303800	1.95936	2.8e-05	up	Os05g0595100	-1.00713	0.0467268	down
Os03g0691800	1.6349	6.41e-24	up	Os04g0405300	2.29267	9.39e-09	up	Os11g0384789	4.30174	0.043036	up	Os05g0595200	-1.03747	0.08636	down
Os03g0693000	2.42845	1.18e-26	up	Os04g0406600	2.34113	3.52e-09	up	Os11g0443700	1.74624	0.000127379	up	Os06g0115300	-1.38966	0.00441634	down
Os03g0693400	1.65063	1.58e-08	up	Os04g0414500	4.55166	6.59e-21	up	Os11g0474900	1.77961	0.0242916	up	Os06g0123000	-1.82543	0.154247	down
Os03g0693800	3.39232	0.00436869	up	Os04g0415100	4.73335	2.04e-11	up	Os11g0475000	1.95606	0.0351728	up	Os06g0124300	-1.33479	0.413111	down
Os03g0693900	7.53916	NA	up	Os04g0417000	6.12928	2.79e-19	up	Os11g0482901	1.8501	2.34e-07	up	Os06g0127100	-1.39183	0.244795	down
Os03g0694000	2.38505	2.42e-10	up	Os04g0418500	1.37046	0.00024227	up	Os11g0490900	2.1676	4.84e-05	up	Os06g0142200	-1.07325	0.247846	down
Os03g0699700	2.79617	4.06e-15	up	Os04g0418800	2.43177	2.23e-05	up	Os11g0514400	3.41167	8.39e-09	up	Os06g0142350	-1.28204	0.399109	down
Os03g0700400	1.25044	0.00136733	up	Os04g0419100	1.59164	0.0003188	up	Os11g0514500	2.17314	1.27e-08	up	Os06g0143400	-1.57372	3.89e-07	down
Os03g0700450	1.30933	6.34e-08	up	Os04g0430600	1.1935	3.31e-06	up	Os11g0520500	1.06421	7.18e-05	up	Os06g0159450	-1.87447	0.00688633	down
Os03g0700700	4.24384	6.46e-29	up	Os04g0432100	1.24393	0.00866349	up	Os11g0536800	1.0358	0.00177817	up	Os06g0163900	-1.09954	0.392548	down
Os03g0701100	1.27725	3.66e-15	up	Os04g0432300	4.32193	2.68e-11	up	Os11g0540600	1.64096	0.00349602	up	Os06g0179200	-1.2195	9.44e-08	down
Os03g0701200	3.34324	3.66e-87	up	Os04g0435100	1.49862	0.00513371	up	Os11g0548600	3.61143	0.000224544	up	Os06g0187000	-1.922	0.0727158	down
Os03g0701300	1.51826	4.98e-05	up	Os04g0435500	1.19726	2.04e-11	up	Os11g0549300	2.37037	0.00459984	up	Os06g0195800	-1.08525	0.00603725	down
Os03g0704100	1.18834	0.000507512	up	Os04g0437300	1.76209	1.11e-06	up	Os11g0549900	1.36984	0.00897654	up	Os06g0203600	-1.04179	0.000673524	down
Os03g0708100	1.46894	7.33e-13	up	Os04g0439600	1.18257	0.0386823	up	Os11g0550100	1.08746	0.260107	up	Os06g0223700	-1.19743	0.0204478	down
Os03g0709300	1.19741	0.000408028	up	Os04g0441800	2.16306	0.000965965	up	Os11g0550500	1.09906	0.000299858	up	Os06g0226050	-1.89812	0.131072	down
Os03g0710700	2.58576	1.39e-14	up	Os04g0442700	1.37346	0.0304728	up	Os11g0557500	1.8686	2.03e-05	up	Os06g0227500	-1.93825	0.00443011	down
Os03g0712800	6.00777	1.32e-20	up	Os04g0443200	1.47249	0.0355384	up	Os11g0558900	2.12051	0.000494885	up	Os06g0229066	-1.01355	0.310936	down
Os03g0717900	4.45286	2.27e-09	up	Os04g0444300	3.31307	6.16e-14	up	Os11g0561100	1.65711	0.00533111	up	Os06g0244700	-1.16294	0.244672	down
Os03g0719400	2.22417	4.07e-07	up	Os04g0445900	1.95109	0.105684	up	Os11g0565000	2.05335	6.38e-05	up	Os06g0250600	-1.18652	3.79e-07	down
Os03g0719900	1.39443	5.16e-10	up	Os04g0447800	1.35896	1.95e-05	up	Os11g0565920	1.76112	0.0317621	up	Os06g0253100	-1.78051	0.000934598	down
Os03g0723400	4.58782	4.43e-19	up	Os04g0450100	1.101	4.19e-08	up	Os11g0569300	1.28514	0.0120347	up	Os06g0256000	-1.75002	0.134043	down
Os03g0724100	1.02308	1.77e-06	up	Os04g0450150	1.73697	0.0658311	up	Os11g0572200	1.40136	0.000454228	up	Os06g0316300	-1.66992	0.0043131	down
Os03g0724300	1.89768	1.49e-07	up	Os04g0450300	1.32478	0.00355967	up	Os11g0582000	2.53727	1.2e-08	up	Os06g0341300	-1.71989	0.024651	down
Os03g0724500	1.78136	0.0156862	up	Os04g0450701	3.12042	3.03e-05	up	Os11g0587600	2.25889	3.7e-07	up	Os06g0496601	-4.52356	NA	down
Os03g0724700	1.92427	5.13e-09	up	Os04g0450900	1.01389	0.0832549	up	Os11g0592200	1.6391	0.000866664	up	Os06g0497500	-1.16601	0.445993	down
Os03g0726400	1.07125	0.00011886	up	Os04g0456200	3.4499	7.27e-07	up	Os11g0594000	1.75657	0.0112163	up	Os06g0503400	-1.18482	0.000108295	down
Os03g0726500	1.79311	7.31e-09	up	Os04g0457500	1.11361	5.41e-07	up	Os11g0598300	1.13176	0.0653039	up	Os06g0543400	-1.49569	0.25279	down
Os03g0727600	2.78136	1.12e-07	up	Os04g0460300	2.93294	2.13e-18	up	Os11g0603200	1.06071	0.00660728	up	Os06g0554200	-1.00308	0.36684	down
Os03g0729000	4.55628	2.68e-48	up	Os04g0462500	1.07126	0.000776522	up	Os11g0607200	1.31973	1.98e-05	up	Os06g0573500	-1.29546	0.15243	down
Os03g0733800	1.22769	1.1e-13	up	Os04g0463500	1.48456	1.39e-09	up	Os11g0617700	1.45372	0.0626794	up	Os06g0593800	-1.25071	0.310066	down
Os03g0734100	2.88595	1.24e-09	up	Os04g0465800	1.63122	1.27e-05	up	Os11g0619500	1.7116	8.29e-05	up	Os06g0610400	-2.29373	NA	down
Os03g0734200	2.23897	1.19e-07	up	Os04g0470100	1.02806	1.15e-05	up	Os11g0625700	1.37474	0.141261	up	Os06g0635200	-1.29834	NA	down
Os03g0734300	1.76126	2.82e-05	up	Os04g0470700	1.11179	0.00294867	up	Os11g0625900	1.3346	0.192705	up	Os06g0640599	-1.06413	0.334732	down
Os03g0734500	2.32193	0.00271521	up	Os04g0474300	1.04214	0.00195468	up	Os11g0626700	1.33026	0.0858622	up	Os06g0644200	-1.47947	0.0724151	down
Os03g0738600	4.44958	2.68e-16	up	Os04g0475600	1.01358	0.00685261	up	Os11g0629600	1.01224	0.110948	up	Os06g0650900	-1.08628	0.0125784	down
Os03g0739700	3.48829	1.69e-11	up	Os04g0476100	2.70719	4.75e-36	up	Os11g0641500	4.08698	1.3e-14	up	Os06g0651200	-1.23517	0.011099	down
Os03g0740833	1.19043	0.0599145	up	Os04g0479200	1.61618	1.73e-15	up	Os11g0649700	1.62449	6.1e-05	up	Os06g0652300	-1.4361	NA	down
Os03g0741100	1.98563	7.14e-11	up	Os04g0480900	1.50043	0.0067778	up	Os11g0664400	1.32862	0.101332	up	Os06g0654400	-1.04791	0.0449153	down
Os03g0741600	1.15462	0.000285824	up	Os04g0482300	2.51687	3.74e-14	up	Os11g0664800	1.87662	5.07e-05	up	Os06g0659100	-1.88112	0.133842	down
Os03g0743500	2.07519	1.84e-11	up	Os04g0483500	1.46789	0.0513363	up	Os11g0665600	2.03575	1.16e-05	up	Os06g0661200	-1.41895	0.457335	down
Os03g0743650	4.51096	6.76e-09	up	Os04g0485800	1.03562	3.9e-08	up	Os11g0667000	1.68012	0.0108214	up	Os06g0661800	-1.02212	1.98e-05	down
Os03g0743900	1.16305	7.65e-08	up	Os04g0486950	4.77926	7.91e-29	up	Os11g0668650	1.05549	0.355368	up	Os06g0662550	-1.08988	0.0180081	down
Os03g0744600	1.69503	2.45e-08	up	Os04g0490000	1.16992	0.0455119	up	Os11g0669100	1.12102	0.0105108	up	Os06g0666800	-1.31703	0.494589	down
Os03g0745000	6.18678	2.63e-30	up	Os04g0493100	1.58567	9.35e-11	up	Os11g0670100	1.07985	0.0480937	up	Os06g0667000	-1.30349	0.025337	down
Os03g0745550	2.75125	1.08e-17	up	Os04g0494100	1.32549	0.130995	up	Os11g0678000	1.09954	0.0831147	up	Os06g0668200	-1.33015	0.0965693	down
Os03g0745700	1.51937	0.0160169	up	Os04g0495500	2.17544	0.0271023	up	Os11g0684000	1.11548	0.012466	up	Os06g0678500	-1.05209	0.190869	down
Os03g0746900	2.31316	1.05e-06	up	Os04g0497200	2.25203	6.44e-06	up	Os11g0686400	1.33842	0.268769	up	Os06g0683100	-1.382	0.109307	down
Os03g0748600	1.01148	0.000896898	up	Os04g0500600	4.9386	1.34e-06	up	Os11g0691300	2.4185	0.0120363	up	Os06g0693900	-1.57116	0.157256	down
Os03g0748700	2.28842	9.95e-38	up	Os04g0508800	2.35999	4.05e-23	up	Os11g0700900	1.46263	0.0456017	up	Os06g0695800	-1.49407	0.000696343	down
Os03g0750000	6.19099	1.05e-17	up	Os04g0511200	3.53575	4.53e-16	up	Os11g0701500	1.37397	0.00579286	up	Os06g0698300	-1.36523	8.18e-07	down
Os03g0753600	1.13164	0.0259586	up	Os04g0511400	2.73039	0.00019873	up	Os11g0702100	1.8397	1.79e-07	up	Os06g0704700	-1.37752	0.00883027	down
Os03g0754800	1.70058	1.68e-14	up	Os04g0513400	2.53669	1.09e-16	up	Os11g0702400	2.15131	0.000140811	up	Os06g0710001	-1.10876	0.0762626	down
Os03g0757200	1.12755	0.0408146	up	Os04g0514150	1.52925	8.6e-05	up	Os11g0705200	1.44183	0.0331463	up	Os07g0105800	-1.26053	0.391948	down
Os03g0758050	1.9645	9.18e-05	up	Os04g0515900	3	8.93e-09	up	Os12g0105600	1.39726	0.00249589	up	Os07g0105900	-1.48412	0.093237	down
Os03g0758250	1.78958	0.00421142	up	Os04g0517100	2.14633	8.08e-22	up	Os12g0105800	1.19002	0.0167451	up	Os07g0109100	-1.26303	0.45341	down
Os03g0758800	1.14811	4.79e-11	up	Os04g0517350	1.05136	0.0412559	up	Os12g0111800	1.86673	0.00195377	up	Os07g0111900	-1.12553	0.314758	down
Os03g0760200	2.29317	9.75e-11	up	Os04g0525100	1.95341	3.87e-12	up	Os12g0116700	2.55345	5.29e-05	up	Os07g0154100	-1.76939	0.00164843	down
Os03g0760300	1.2053	0.00269855	up	Os04g0525200	2.32193	0.0117776	up	Os12g0117400	1.6845	0.148835	up	Os07g0162100	-1.82423	0.023194	down
Os03g0761100	3.33224	2.4e-52	up	Os04g0526800	3.21432	2.67e-18	up	Os12g0123800	1.06756	0.102459	up	Os07g0162600	-1.05929	0.183959	down
Os03g0762400	1.79874	0.00730864	up	Os04g0527000	2.3142	1.27e-15	up	Os12g0127200	1.32599	0.00311563	up	Os07g0162700	-1.15312	0.0782606	down
Os03g0762500	2.7622	1.67e-18	up	Os04g0527400	1.25905	2.15e-10	up	Os12g0130200	1.40988	0.241509	up	Os07g0179300	-1.34269	0.0343	down
Os03g0764000	1.69379	7.72e-06	up	Os04g0527700	1.39839	1.62e-06	up	Os12g0131200	1.70454	0.000493137	up	Os07g0186000	-1.25793	2.55e-05	down
Os03g0764100	1.60844	2.19e-13	up	Os04g0529100	1.23769	0.00436977	up	Os12g0133100	1.46839	0.0189313	up	Os07g0209100	-1.58665	0.0152318	down
Os03g0764600	1.96679	1.59e-12	up	Os04g0530500	1.51034	9.57e-14	up	Os12g0150200	1.83551	0.00243728	up	Os07g0240600	-1.70981	0.00197016	down
Os03g0767500	2.24966	1.21e-16	up	Os04g0531400	1.48321	6.64e-19	up	Os12g0153200	2.01282	3.04e-06	up	Os07g0267200	-1.05821	0.059657	down
Os03g0767800	1.55289	1.03e-18	up	Os04g0533900	1.152	0.0317662	up	Os12g0153900	1.10833	0.0746513	up	Os07g0406800	-1.12832	0.217221	down
Os03g0767900	1.1848	8.9e-07	up	Os04g0534100	1.77642	4.04e-06	up	Os12g0161100	1.67807	0.0369532	up	Os07g0412100	-1.50996	3.92e-05	down
Os03g0769900	1.54597	1.46e-09	up	Os04g0535200	1.57377	3.27e-05	up	Os12g0175400	1.35948	0.0146639	up	Os07g0418500	-1.11407	0.326238	down
Os03g0770000	2.44931	0.000687932	up	Os04g0536300	2.57225	0.0321475	up	Os12g0190400	2.35198	0.000246894	up	Os07g0484800	-1.36436	0.00208681	down
Os03g0773300	1.77787	2.1e-05	up	Os04g0536500	1.61566	0.0205154	up	Os12g0199000	1.56851	0.213094	up	Os07g0516400	-3.09954	1.29e-17	down
Os03g0776400	1.23053	0.000678412	up	Os04g0538900	2.41695	5.35e-12	up	Os12g0209200	1.38578	0.0250333	up	Os07g0517300	-1.75489	0.0371359	down
Os03g0776900	2.70859	1.22e-12	up	Os04g0540900	1.96746	1.72e-11	up	Os12g0210400	1.09665	0.00312079	up	Os07g0523400	-2.51457	NA	down
Os03g0780600	1.09265	0.0516369	up	Os04g0541700	2.4828	2.03e-14	up	Os12g0215950	1.2384	0.0170641	up	Os07g0552800	-1.32895	0.0368026	down
Os03g0782200	3.93717	7.41e-07	up	Os04g0541900	1.6477	0.00024362	up	Os12g0218100	2.1538	0.0315008	up	Os07g0553000	-1.32193	0.203799	down
Os03g0785900	1.14886	0.0339306	up	Os04g0542302	2.68589	4.36e-07	up	Os12g0230100	1.21786	0.000966927	up	Os07g0558900	-1.18876	0.310936	down
Os03g0787000	2.11315	1.46e-18	up	Os04g0543000	3.00817	6.35e-11	up	Os12g0256300	1.91427	0.12732	up	Os07g0561500	-1.29698	0.370461	down
Os03g0787300	1.23695	2.68e-08	up	Os04g0543500	1.44296	3.43e-09	up	Os12g0257600	2.46447	0.00502878	up	Os07g0565800	-1.15721	0.24327	down
Os03g0790500	7.30519	1.02e-62	up	Os04g0543900	2.5949	7.35e-32	up	Os12g0268000	2.64386	0.00122709	up	Os07g0589200	-2.98706	5.28e-05	down
Os03g0792800	2.74554	1.04e-13	up	Os04g0546800	2.19867	1.69e-17	up	Os12g0431100	2.81155	5.27e-09	up	Os07g0591700	-1.77961	NA	down
Os03g0794200	2.32193	9.22e-05	up	Os04g0550600	1.27851	0.0124223	up	Os12g0431300	3.34395	3.2e-09	up	Os07g0613600	-1.64211	0.000317402	down
Os03g0794400	1.61005	0.0105213	up	Os04g0550700	1.33085	5.73e-08	up	Os12g0434400	2.9542	1.92e-14	up	Os07g0614000	-1.35057	0.032911	down
Os03g0795000	1.48444	1.13e-08	up	Os04g0551600	1.48187	0.117599	up	Os12g0435200	1.71621	0.00529697	up	Os07g0614250	-1.34792	0.00426936	down
Os03g0795800	1.1837	5.35e-06	up	Os04g0556400	1.20933	0.0100561	up	Os12g0441300	1.03136	0.410984	up	Os07g0620600	-1.24576	0.452987	down
Os03g0796301	5.51727	2.33e-08	up	Os04g0559100	1.12749	0.280411	up	Os12g0441600	1.79727	8.98e-07	up	Os07g0620700	-1.60572	0.114752	down
Os03g0796900	1.07657	0.000139807	up	Os04g0560700	1.36542	2.22e-11	up	Os12g0443000	2.09686	0.0146425	up	Os07g0620800	-1.34645	0.150882	down
Os03g0799300	5.13516	1.01e-07	up	Os04g0564000	2.95777	0.000430495	up	Os12g0448900	1.0947	0.00251106	up	Os07g0629500	-1.7	9.29e-06	down
Os03g0800000	1.25322	0.0030481	up	Os04g0565200	3.20827	6.23e-07	up	Os12g0450300	1.96153	0.0419541	up	Os07g0633200	-1.67074	2.14e-09	down
Os03g0800700	1.15787	4.03e-05	up	Os04g0566500	1.13612	0.0143862	up	Os12g0467300	1.3501	0.0401781	up	Os07g0635500	-1.09588	0.00234579	down
Os03g0801900	1.34405	7.47e-07	up	Os04g0569100	1.35869	0.006078	up	Os12g0478200	1.24101	0.00239014	up	Os07g0635900	-1.11203	0.00719207	down
Os03g0802500	1.98423	1.31e-06	up	Os04g0570500	1.71926	0.0202284	up	Os12g0484600	1.63945	0.00237416	up	Os07g0659300	-1.09226	0.132692	down
Os03g0803100	2.17383	0.0322035	up	Os04g0571300	1.95593	1.5e-22	up	Os12g0486800	1.47883	0.0133885	up	Os07g0659400	-1.43702	0.0129471	down
Os03g0803700	1.50194	9.24e-08	up	Os04g0573000	1.33181	0.00230801	up	Os12g0486900	1.21759	0.190963	up	Os07g0659500	-1.06378	0.449799	down
Os03g0803800	1.3926	0.0254777	up	Os04g0574200	1.3468	0.122035	up	Os12g0491800	3.65344	1.26e-11	up	Os07g0666600	-1.08539	0.672998	down
Os03g0805400	1.23998	4.29e-10	up	Os04g0578000	3.3706	5.39e-26	up	Os12g0511900	1.22707	0.17222	up	Os07g0667000	-1.01627	0.000216802	down
Os03g0806600	2.82016	3.27e-32	up	Os04g0579200	2.99575	1.27e-13	up	Os12g0512400	1.12131	0.0592536	up	Os07g0673200	-1.12415	0.00925013	down
Os03g0807900	5.16108	5.5e-60	up	Os04g0579700	1.28693	0.00215934	up	Os12g0512800	2.37126	0.0216806	up	Os07g0677400	-1.14359	0.331793	down
Os03g0808200	2.27684	1.47e-05	up	Os04g0580400	2.92283	0.00709084	up	Os12g0547600	1.67836	0.00023806	up	Os07g0687900	-1.44335	2.52e-05	down
Os03g0808600	1.61086	0.000161143	up	Os04g0580800	1.75558	0.000142808	up	Os12g0550800	1.02425	0.156292	up	Os07g0689800	-1.98751	0.047585	down
Os03g0810900	1.59839	1.93e-05	up	Os04g0583000	4.8132	2.33e-33	up	Os12g0555000	3.19738	1.17e-17	up	Os08g0102900	-1.72128	0.0128857	down
Os03g0812400	1.72348	5.63e-05	up	Os04g0583200	2.66025	1.3e-09	up	Os12g0555200	3.18452	8.12e-15	up	Os08g0103600	-1.14684	0.00477729	down
Os03g0815100	4.31623	7.11e-61	up	Os04g0583900	1.0114	0.0314568	up	Os12g0555500	3.49163	1.58e-17	up	Os08g0110600	-1.11548	0.589605	down
Os03g0815900	1.00867	1.01e-07	up	Os04g0584600	1.17036	9.96e-17	up	Os12g0556200	1.42414	1.67e-08	up	Os08g0114100	-1.82029	0.0160107	down
Os03g0816700	4.06609	3.77e-06	up	Os04g0589800	2.56635	0.00972542	up	Os12g0556500	2.25481	6.5e-07	up	Os08g0128200	-1.10609	3.15e-06	down
Os03g0817200	2.70545	1.4e-17	up	Os04g0600000	1.38466	0.000117529	up	Os12g0559934	1.05658	0.481197	up	Os08g0136700	-1.21174	0.468998	down
Os03g0818100	2.46713	4.11e-20	up	Os04g0600100	1.94874	3.03e-14	up	Os12g0563000	1.78253	0.0157572	up	Os08g0144000	-1.00114	0.000504022	down
Os03g0819700	1.89202	9.06e-15	up	Os04g0600200	2.14905	1.43e-10	up	Os12g0564100	1.45588	0.0260021	up	Os08g0153900	-1.45803	0.0268557	down
Os03g0820300	5.51019	2.73e-53	up	Os04g0602300	1.74781	1.35e-06	up	Os12g0565200	1.52947	0.00167184	up	Os08g0155900	-1.06627	0.260122	down
Os03g0820400	5.04618	5.8e-44	up	Os04g0603400	1.34954	0.00221654	up	Os12g0569500	1.50107	5.86e-05	up	Os08g0157600	-1.27199	0.000882724	down
Os03g0820500	6.25152	3.01e-59	up	Os04g0604300	1.68826	6.12e-05	up	Os12g0570700	1.12795	0.0306497	up	Os08g0158400	-1.76553	0.00181044	down
Os03g0821300	1.63062	1.8e-11	up	Os04g0606000	2.29153	3.15e-11	up	Os12g0586000	1.08457	1.47e-05	up	Os08g0173300	-1.46949	0.0267065	down
Os03g0823350	2.56294	0.00410286	up	Os04g0606200	2.71042	4.71e-21	up	Os12g0609025	1.53201	0.0587147	up	Os08g0174100	-1.2575	0.511214	down
Os03g0823400	1.46835	1.65e-07	up	Os04g0610400	1.2566	5.9e-09	up	Os12g0616500	1.10561	0.0189313	up	Os08g0183900	-1.64636	0.000228018	down
Os03g0826600	1.36003	5.61e-08	up	Os04g0614500	2.22088	5.89e-06	up	Os12g0617250	1.26651	0.0672012	up	Os08g0187900	-1.29866	NA	down
Os03g0826800	1.99026	7.44e-12	up	Os04g0614600	1.55254	2.78e-09	up	Os12g0622900	1.03317	0.282066	up	Os08g0192100	-1.06451	0.14076	down
Os03g0826900	2.61298	0.000638892	up	Os04g0615200	1.2953	2.06e-06	up	Os12g0628600	2.83166	4.84e-07	up	Os08g0192300	-1.51019	0.0305664	down
Os03g0827900	2.92728	4.4e-06	up	Os04g0615800	2.52356	0.000106914	up	Os12g0629300	2.26803	0.000910619	up	Os08g0200100	-1.08469	0.0348458	down
Os03g0828300	2.0034	7.74e-08	up	Os04g0617050	1.76467	0.000973784	up	Os12g0629600	2.78491	4.84e-07	up	Os08g0221300	-1.48543	0.00199624	down
Os03g0828600	3.80735	0.00040179	up	Os04g0618700	2.34727	1.75e-07	up	Os12g0629700	2.71864	1.89e-21	up	Os08g0230600	-1.02592	0.51648	down
Os03g0830400	3.78346	3.42e-31	up	Os04g0618950	1.85316	0.000486462	up	Os12g0630500	1.21243	0.00176045	up	Os08g0238100	-1.53343	0.000776064	down
Os03g0830500	8.00232	9.48e-32	up	Os04g0619000	2.47131	8.06e-11	up	Os12g0632800	1.24301	0.00564508	up	Os08g0239900	-1.16992	0.51173	down
Os03g0835400	2.78512	1.28e-37	up	Os04g0623300	1.30219	4.3e-21	up	Os12g0634600	1.15612	0.210611	up	Os08g0240000	-1.12006	0.396724	down
Os03g0838800	1.88004	8.87e-05	up	Os04g0623500	1.86163	8.34e-12	up	Os12g0635500	1.44498	0.000343811	up	Os08g0289000	-1.0237	0.00037575	down
Os03g0839900	1.23849	1.72e-16	up	Os04g0625800	4.29921	0.00113323	up	Os12g0635700	1.24273	0.00173423	up	Os08g0335200	-3.02526	1.6e-09	down
Os03g0841600	2	0.00900142	up	Os04g0630551	1.46778	0.0662385	up	Os12g0636400	2.88573	3.87e-17	up	Os08g0335500	-1.1788	0.348511	down
Os03g0844700	2.63799	4.89e-14	up	Os04g0631100	3.896	1.83e-33	up	Os12g0637200	1.1167	0.0111137	up	Os08g0359900	-1.04731	0.300067	down
Os03g0845000	2.10619	3.9e-15	up	Os04g0631800	1.11548	0.0194419	up	Os12g0637400	1.3322	0.00238471	up	Os08g0385000	-1.43824	0.0258284	down
Os03g0849800	1.6528	2.18e-05	up	Os04g0634800	1.56168	3.44e-05	up	Os12g0638300	1.54224	0.00320125	up	Os08g0414500	-1.34239	0.231391	down
Os03g0850200	1.13551	0.0234861	up	Os04g0635400	1.10962	0.135674	up	Os12g0639800	1.40718	0.00133003	up	Os08g0415600	-1.81762	3.02e-07	down
Os03g0852800	3.68341	2.29e-32	up	Os04g0636400	1.11548	0.0306298	up	Un_maker_15302	1.98793	0.00177473	up	Os08g0425800	-1.36371	6.32e-07	down
Os03g0860100	2.88752	3.57e-10	up	Os04g0645200	2.80206	7.45e-06	up	Un_maker_24260	2.07189	7.72e-05	up	Os08g0438100	-1.52546	0.190981	down
Os04g0102500	1.14443	1.43e-15	up	Os04g0650800	1.15083	0.00021684	up	Un_maker_30396	2.078	0.043523	up	Os08g0444440	-1.51281	0.0189173	down
Os04g0103500	1.36632	0.00291073	up	Os04g0652700	1.52711	1.11e-05	up	Un_maker_40101	2.90357	2.39e-12	up	Os08g0462900	-1.32484	0.0795896	down
Os04g0106000	1.17834	0.244074	up	Os04g0653000	1.4019	1.6e-09	up	Un_maker_40614	1.17365	0.125748	up	Os08g0469500	-1.56635	0.0249897	down
Os04g0106300	1.20885	4.42e-09	up	Os04g0653600	3.65025	1.23e-05	up	Un_maker_40888	1.16099	0.164182	up	Os08g0474000	-1.71123	0.0108967	down
Os04g0107900	4.23095	1.51e-08	up	Os04g0654500	1.42368	0.00681801	up	Un_maker_41012	1.45457	0.110563	up	Os08g0490900	-1.14872	0.0867403	down
Os04g0108101	3.53172	2.83e-09	up	Os04g0659300	4.68532	5.52e-33	up	Un_maker_49076	1.48187	0.000240408	up	Os08g0495800	-1.5639	0.0743851	down
Os04g0108300	1.02978	0.0259833	up	Os04g0659800	2.80273	6.91e-33	up	Un_maker_49585	2.24482	4.77e-06	up	Os08g0509600	-1.97986	0.00234839	down
Os04g0108600	5.29057	9.67e-23	up	Os04g0660100	1.3426	0.00251022	up	Un_maker_55461	1.6715	8.55e-05	up	Os08g0520600	-2.24286	0.0122512	down
Os04g0110100	3.67242	5.98e-19	up	Os04g0662400	5.89724	2.83e-11	up	Un_maker_59379	2.66091	1.32e-06	up	Os08g0529300	-2.28011	0.000105945	down
Os04g0110400	1.74057	0.00231148	up	Os04g0664400	3.15458	0.00336288	up	Un_maker_59653	1.95744	0.00188309	up	Os08g0532400	-1.0221	3.25e-06	down
Os04g0115700	1.09864	0.00730237	up	Os04g0664500	4.26803	8.95e-13	up	Un_maker_60053	1.38529	0.000259418	up	Os08g0539200	-1.03622	0.485702	down
Os04g0126900	1.848	2.67e-07	up	Os04g0669200	1.86131	2.1e-05	up	Un_maker_65234	2.37977	4.56e-05	up	Os08g0549900	-1.79172	0.000296214	down
Os04g0142400	1.77638	1.1e-13	up	Os04g0669300	2.72792	0.000159194	up	Un_maker_66843	2.09283	2.8e-09	up	Os08g0557200	-1.29039	0.17324	down
Os04g0165300	1.10416	0.000744482	up	Os04g0669600	1.79796	2.52e-06	up	Un_maker_67181	1.65557	0.144696	up	Os08g0566600	-1.4917	0.0107389	down
Os04g0167875	3.5025	2.96e-10	up	Os04g0670200	3.12867	4.82e-43	up	Un_maker_67935	1.714	0.0154121	up	Os09g0115400	-1.04026	0.26702	down
Os04g0167900	3.41504	2.15e-05	up	Os04g0671100	1.21181	7.62e-10	up	Un_maker_71404	2.03103	0.0478965	up	Os09g0120033	-1.10839	9.11e-06	down
Os04g0172400	2.12653	0.000145472	up	Os04g0671200	1.75313	6.24e-07	up	Un_maker_74653	1.23266	0.546991	up	Os09g0240200	-1.62919	0.000144258	down
Os04g0173800	1.82236	0.11233	up	Os04g0674000	2.20361	3.2e-11	up	Un_maker_78523	2	6.69e-07	up	Os09g0294000	-2.15806	1.19e-13	down
Os04g0178300	1.8531	5.84e-07	up	Os04g0674400	2.03469	4.57e-31	up	Un_maker_80567	1.66352	1.34e-06	up	Os09g0325700	-1.83319	2.41e-07	down
Os04g0179100	1.81018	0.00025291	up	Os04g0674600	2.62902	4.97e-09	up	Un_maker_85505	1.31774	0.00600687	up	Os09g0327500	-1.63743	0.183959	down
Os04g0179200	2.63341	1.79e-12	up	Os04g0674700	1.48875	1.5e-05	up	Un_maker_85845	2.24101	0.000122816	up	Os09g0344700	-1.11171	0.10452	down
Os04g0179700	3.2338	6.89e-11	up	Os04g0677200	2.29278	0.00253627	up	Un_maker_86096	1.50696	0.000629424	up	Os09g0345500	-1.11622	0.302611	down
Os04g0182200	1.12832	0.000386655	up	Os04g0677300	2.05733	1.4e-05	up	Un_maker_91659	3.92283	0.00302992	up	Os09g0367700	-2.05658	0.0255917	down
Os04g0182800	1.74919	1.46e-05	up	Os04g0677400	2.03439	1.04e-13	up	Un_maker_92802	2.65208	0.00292137	up	Os09g0371000	-1.0121	0.00818052	down
Os04g0185600	1.50479	0.000100081	up	Os04g0678400	2.12928	1.33e-16	up	Un_maker_94029	2.12749	0.00992196	up	Os09g0376300	-1.28495	0.00346558	down
Os04g0201500	1.80735	0.01998	up	Os04g0679400	2.2578	1.19e-12	up	Un_maker_97116	1.1343	0.275422	up	Os09g0376400	-2.24793	NA	down
Os04g0201800	1.64712	0.00562404	up	Os04g0681500	2.87447	0.00854852	up	Un_maker_98512	2.1375	0.000341981	up	Os09g0378700	-1.90091	2.18e-09	down
Os04g0206300	1.03317	0.0123282	up	Os04g0683800	1.07126	0.19707	up	Un_maker_100790	2.27302	0.00329065	up	Os09g0415050	-2.35199	0.00135734	down
Os04g0206500	4.58693	1.16e-21	up	Os04g0685000	1.03395	0.295035	up	Un_maker_101533	1.05614	0.107492	up	Os09g0421600	-1.65344	0.00179575	down
Os04g0209200	1.87508	6.07e-06	up	Os04g0685300	1.05858	0.000892389	up	Un_maker_105149	2.20645	0.00118563	up	Os09g0421700	-1.22239	0.285144	down
Os04g0210250	5.18118	4.15e-40	up	Os04g0685400	1.76449	1.04e-14	up	Un_maker_105482	3.77501	7.85e-09	up	Os09g0426000	-1.1013	0.00405339	down
Os04g0210700	6.31107	1.04e-16	up	Os04g0685500	3.1307	6.37e-07	up	Un_maker_106642	1.39722	8.43e-05	up	Os09g0436800	-1.08049	0.00173057	down
Os04g0210800	4.77259	1.36e-05	up	Os04g0685700	1.90497	4.39e-09	up	Un_maker_109059	1.11018	0.660444	up	Os09g0442400	-1.45999	0.0345609	down
Os04g0224900	1.81129	4.44e-10	up	Os04g0686000	1.56277	1.29e-05	up	Un_maker_110755	1.39486	0.0943561	up	Os09g0446700	-1.04307	0.331191	down
Os04g0225001	1.45792	0.00525164	up	Os04g0686200	1.17522	0.0452302	up	Un_maker_117621	1.23522	0.0139983	up	Os09g0448500	-1.64829	0.191908	down
Os04g0244800	2.59808	6.7e-14	up	Os04g0688100	1.3966	4.4e-05	up	Un_maker_121634	1.05954	0.00388171	up	Os09g0452800	-1.59337	0.04533	down
Os04g0247700	2.07366	5.13e-05	up	Os04g0688200	2.37255	1.61e-05	up	Un_maker_131539	1.31366	0.109829	up	Os09g0455300	-1.06662	0.000449051	down
Os04g0275950	2	0.00967656	up	Os04g0688300	2.72349	2.62e-37	up	Un_maker_134695	1.89059	0.0854812	up	Os09g0455500	-1.00699	0.289508	down
Os04g0301500	4.1029	2.22e-16	up	Os04g0689000	4.70142	9.38e-12	up	Un_maker_134803	1.00549	0.0277275	up	Os09g0456200	-1.14385	0.00535751	down
Os04g0301700	2.60538	3.44e-15	up	Os04g0691900	1.22617	0.00536027	up	Un_maker_135961	1.27009	0.034017	up	Os09g0457900	-1.48745	0.244277	down
Os04g0306400	1.65304	9.74e-10	up	Os05g0102000	1.04867	0.16738	up	Un_maker_136207	1.61155	6.13e-05	up	Os09g0460300	-1.02115	0.194769	down
Os04g0320700	1.80526	1.04e-11	up	Os05g0102800	1.56799	1.13e-08	up	Un_maker_136256	1.03463	0.000579816	up	Os09g0460500	-1.34431	0.165233	down
Os04g0321100	3.23947	0.000218523	up	Os05g0104200	1.4634	0.00011962	up	Un_maker_137039	1.43172	0.191834	up	Os09g0466100	-1.16992	0.601765	down
Os04g0325300	1.96467	3.14e-10	up	Os05g0104700	3.29462	1.41e-07	up	Un_maker_137042	1.42392	0.0321321	up	Os09g0482800	-1.36746	0.0650574	down
Os04g0341500	4.69	2.79e-08	up	Os05g0108100	1.1189	0.00686224	up	Un_maker_137380	1.2076	0.0526414	up	Os09g0484800	-1.09542	0.00995311	down
Os04g0344100	4.49789	6.21e-24	up	Os05g0110800	1.0581	0.00273306	up	Un_maker_138039	1.65344	0.00496927	up	Os09g0488700	-1.01057	0.334517	down
Os04g0346800	1.66296	0.0018402	up	Os05g0112200	1.12501	0.0986767	up	Un_maker_138482	2.35122	0.00454886	up	Os09g0491789	-1.17688	NA	down
Os04g0362375	3.16099	0.00431129	up	Os05g0112800	1.66054	2.06e-08	up	Un_maker_139393	1.54862	0.0061555	up	Os09g0491822	-2.34772	4.4e-10	down
Os04g0372700	3.02748	2.23e-30	up	Os05g0115100	2.92425	1.15e-24	up	Un_maker_139430	4.41348	2.24e-10	up	Os09g0491852	-1.18668	0.035612	down
Os04g0376300	1.0331	0.000837542	up	Os05g0119100	1.38941	0.000491895	up	Un_maker_139477	3.52655	3.5e-08	up	Os09g0500151	-2.0665	0.000296245	down
Os04g0380300	3.84937	2.7e-55	up	Os05g0119200	1.05605	0.00197276	up	Un_maker_140567	2.26589	0.0921642	up	Os09g0515550	-1.10992	0.114808	down
Os04g0385600	2.74322	1.82e-06	up	Os05g0120200	1.65657	9.62e-05	up	Un_maker_141607	1.66296	0.00610767	up	Os09g0518000	-1.73695	3.01e-05	down
Os04g0390500	1.17744	3.09e-09	up	Os05g0120300	1.822	0.0991456	up	Un_maker_143880	2.56071	0.00626915	up	Os09g0526600	-1.10236	0.00477837	down
Os04g0394100	4.60486	3.92e-14	up	Os05g0125200	1.33382	5.63e-05	up	Un_maker_147223	1.12663	0.124731	up	Os09g0537700	-1.04417	0.0584727	down
Os04g0395800	5.88752	5.76e-28	up	Os05g0125300	2.31829	2.15e-15	up	Un_maker_147804	1.2091	0.52671	up	Os09g0548200	-1.49442	0.0827342	down
Os04g0398000	3.1779	6.64e-12	up	Os05g0125400	3.29418	6.51e-10	up	Un_maker_148409	1.20692	0.0220828	up	Os09g0548700	-1.49569	0.18501	down
Os04g0398700	1.25376	0.0961683	up	Os05g0125500	2.22803	9.94e-53	up	Un_maker_148965	2.37955	0.000670306	up	Os09g0552600	-1.02387	0.135713	down
Os04g0401000	1.17022	0.0130911	up	Os05g0126800	1.14904	0.00445716	up	Un_maker_150479	1.17585	0.0111464	up	Os09g0552800	-1.82597	0.083562	down
Os04g0401700	2.91218	1.87e-15	up	Os05g0127300	1.56448	3.14e-08	up	Un_maker_154980	2.53842	0.00112662	up	Os10g0141400	-1.32193	0.257134	down
Os04g0402500	1.8143	8.47e-05	up	Os05g0127400	1.59406	1.04e-09	up	Un_maker_155932	1.46251	0.0024963	up	Os10g0150300	-1.34239	0.453575	down
Os04g0403701	1.09744	4.94e-12	up	Os05g0128000	1.69188	0.206717	up	Un_maker_156142	1.37416	0.124321	up	Os10g0209700	-1.02466	0.18432	down
Os04g0404800	1.35011	7.53e-12	up	Os05g0129700	3.79323	1.8e-11	up	Un_maker_157994	1.76553	0.00456915	up	Os10g0330400	-1.97326	0.00416655	down
Os04g0405300	3.04612	5.4e-15	up	Os05g0130100	2.42865	2.6e-14	up	Un_maker_163650	1.33092	0.0817572	up	Os10g0394200	-1.67556	0.113995	down
Os04g0406600	2.56004	7.08e-11	up	Os05g0130300	1.55831	3.4e-11	up	Un_maker_166001	1.52072	0.000366036	up	Os10g0413700	-1.30166	0.210937	down
Os04g0407500	1.49067	0.0285816	up	Os05g0132700	2.078	9.41e-07	up	Un_maker_166955	3.81136	1.81e-05	up	Os10g0418000	-1.13505	0.272079	down
Os04g0414500	3.44492	1.79e-14	up	Os05g0138000	1.3604	0.0707585	up	Un_maker_170456	2.08437	2.61e-08	up	Os10g0430200	-1.14207	0.0121326	down
Os04g0415100	1.88779	0.00241966	up	Os05g0138200	3	2.41e-05	up	Un_maker_170489	1.85626	0.000359217	up	Os10g0474000	-1.44057	0.334384	down
Os04g0417000	2.55132	2.48e-10	up	Os05g0138300	1.27862	2.03e-07	up	Un_maker_170853	1.87199	0.00362613	up	Os10g0513200	-1.00774	0.427363	down
Os04g0418500	1.5025	3.8e-05	up	Os05g0142900	2.9826	5.01e-14	up	Un_maker_171091	1.04505	0.00451908	up	Os10g0521000	-1.52534	0.00016137	down
Os04g0429050	4.04439	8.21e-10	up	Os05g0143800	1.28473	0.198198	up	Un_maker_172678	1.6845	0.0295794	up	Os10g0524000	-1.37587	0.153118	down
Os04g0430600	2.32193	2.87e-21	up	Os05g0144900	1.75982	3.58e-05	up	Un_maker_175145	1.07748	0.048524	up	Os10g0527400	-1.42169	0.0332206	down
Os04g0432100	3.02148	6.15e-12	up	Os05g0149300	2.09459	3.5e-14	up	Un_maker_179694	1.93252	0.0035818	up	Os10g0528300	-1.31316	0.104251	down
Os04g0432300	4.38945	3.08e-13	up	Os05g0149400	1.70331	9.51e-07	up	Un_maker_181112	1.11692	0.0237256	up	Os10g0548100	-1.48308	0.0047269	down
Os04g0432400	1.00979	0.000286506	up	Os05g0153300	3.94232	7.14e-10	up	Un_maker_183787	1.14439	0.17285	up	Os10g0551700	-1.37851	0.27857	down
Os04g0435100	3.43262	2.11e-12	up	Os05g0155800	4.21019	9.41e-24	up	Un_maker_185416	2	0.00446162	up	Os10g0553300	-1.05426	0.00335008	down
Os04g0435500	2.39252	2.8e-43	up	Os05g0161500	1.72319	0.00013127	up	Un_maker_190867	1.75291	0.0328377	up	Os10g0554800	-1.51542	0.00795988	down
Os04g0436400	1.29251	3.07e-08	up	Os05g0162000	3.53803	7.58e-53	up	Un_maker_191168	1.76837	6.11e-05	up	Os10g0563500	-1.37315	0.128521	down
Os04g0437300	2.08092	4.94e-09	up	Os05g0162500	1.11151	0.000706382	up	Un_maker_207971	1.92459	0.00830023	up	Os10g0573700	-1.04771	0.0117756	down
Os04g0439100	1.16052	1.51e-06	up	Os05g0163700	1.47123	1.3e-08	up	Un_maker_208316	1.70044	0.00290386	up	Os11g0132600	-1.23814	0.0116188	down
Os04g0439600	1.20323	0.0252576	up	Os05g0163900	5.13654	2.94e-15	up	Un_maker_208797	1.61821	0.000853517	up	Os11g0136400	-1.38333	0.145723	down
Os04g0441800	1.90368	0.00287716	up	Os05g0169200	1.87971	4.27e-06	up	Un_maker_220575	1.88634	0.033661	up	Os11g0151700	-1.21359	2.74e-05	down
Os04g0442700	2.60204	8.04e-06	up	Os05g0170200	3.1677	3.1e-16	up	Un_maker_227062	1.97797	3.79e-06	up	Os11g0151800	-1.04741	0.246998	down
Os04g0443200	1.54205	0.0175958	up	Os05g0171200	2.04255	0.000366966	up	Un_maker_237741	1.848	0.018701	up	Os11g0153500	-1.98706	0.0351927	down
Os04g0447100	1.53984	2.41e-05	up	Os05g0171900	1.88057	2.44e-29	up	Un_maker_242192	1.15924	0.161308	up	Os11g0154900	-1.29045	0.0754588	down
Os04g0448900	1.11227	2.12e-05	up	Os05g0176600	1.0511	0.000153046	up	Un_maker_250216	1.30166	0.0396641	up	Os11g0155600	-1.74588	5.67e-09	down
Os04g0448950	1.29418	0.040738	up	Os05g0176700	2.40584	8.59e-07	up	Un_maker_256643	1.58496	0.0272863	up	Os11g0180600	-1.25526	0.232062	down
Os04g0450100	2.93621	2.24e-55	up	Os05g0179950	1.07154	0.00372501	up	Un_maker_261590	2.33264	6.47e-05	up	Os11g0181400	-1.18133	0.319163	down
Os04g0450300	1.31719	0.00201331	up	Os05g0181200	2.37851	0.00768307	up	Un_maker_266575	1.77761	0.101508	up	Os11g0184900	-1.15046	0.000118847	down
Os04g0450701	1.19264	0.136232	up	Os05g0186300	1.45134	0.000641828	up	Un_maker_266834	1.34377	0.00320615	up	Os11g0234200	-1.09493	0.000159296	down
Os04g0450900	2.75957	9.56e-08	up	Os05g0187100	1.60205	5.89e-12	up	Un_maker_277620	1.56687	0.034073	up	Os11g0236200	-1.03317	0.230657	down
Os04g0452000	1.75444	1.98e-14	up	Os05g0194500	2.37504	3.49e-14	up	Un_maker_282906	1.68907	0.00426656	up	Os11g0239200	-1.11306	0.161179	down
Os04g0457500	1.0381	2.45e-06	up	Os05g0194900	2.19502	6.36e-14	up	Un_maker_282908	2.69262	0.000279986	up	Os11g0242300	-1.27392	0.477104	down
Os04g0458600	2.23069	5.32e-08	up	Os05g0197300	1.61448	2.73e-08	up	Un_maker_286892	1.96963	0.000333015	up	Os11g0243300	-2.21412	0.00995115	down
Os04g0460300	3.32897	2.99e-24	up	Os05g0200280	1.05773	8.02e-07	up	Un_maker_287914	1.922	1.4e-05	up	Os11g0255300	-2.38387	0.000381973	down
Os04g0460350	1.63969	4.91e-05	up	Os05g0205050	1.61543	0.000729686	up	Un_maker_291343	1.15472	0.0765208	up	Os11g0432600	-1.09236	0.22794	down
Os04g0461600	1.00243	0.11097	up	Os05g0205400	3.71424	0.000128676	up	Un_maker_298974	1.45602	0.0721031	up	Os11g0454000	-1.1459	0.0229711	down
Os04g0463500	1.96557	6.18e-16	up	Os05g0206100	2.47131	3.03e-05	up	Un_maker_301960	1.51542	0.000856145	up	Os11g0454200	-1.55822	0.00410107	down
Os04g0465800	1.58496	1.5e-05	up	Os05g0208550	2.2115	0.00407264	up	Un_maker_302559	1.18903	0.0201598	up	Os11g0498600	-1.47419	1.04e-05	down
Os04g0469000	1.29286	1.82e-05	up	Os05g0209500	1.0567	3.91e-05	up	Un_maker_303636	2.00291	6.47e-12	up	Os11g0523700	-2.76012	0.000986818	down
Os04g0470100	1.55988	2.04e-12	up	Os05g0209600	4.87036	8.36e-12	up	Un_maker_304915	3.56986	4.95e-05	up	Os11g0528400	-1.14886	0.410454	down
Os04g0470700	2.30956	8.37e-12	up	Os05g0210100	1.21027	0.0527659	up	Un_maker_312178	1.38702	0.0145829	up	Os11g0549900	-1.00446	0.101329	down
Os04g0471300	1.14081	3.27e-05	up	Os05g0244700	2.95726	1.87e-20	up	Un_maker_312193	1.3604	0.0712099	up	Os11g0552100	-1.35091	0.0939456	down
Os04g0474300	1.22977	0.000119047	up	Os05g0247100	2.22591	4.18e-42	up	Un_maker_313984	1.46052	5.95e-05	up	Os11g0587300	-2.34958	0.0223932	down
Os04g0476100	1.50746	7.06e-12	up	Os05g0247800	3.48003	3.33e-36	up	Un_maker_323564	1.24793	0.158971	up	Os11g0592000	-1.6986	6.61e-09	down
Os04g0479200	1.99182	2.01e-23	up	Os05g0257100	1.90286	0.000154652	up	Un_maker_323565	1.37788	0.000246876	up	Os11g0592100	-3.46851	1.66e-24	down
Os04g0482300	2.05097	6.58e-10	up	Os05g0268500	1.04843	0.00463073	up	Un_maker_328883	1.26919	0.128318	up	Os11g0614800	-1.1637	0.167426	down
Os04g0485800	1.81529	2.4e-24	up	Os05g0287800	1.76027	6.14e-24	up	Un_maker_329280	1.01902	0.206754	up	Os11g0629100	-1.09597	0.0153411	down
Os04g0486950	5.36147	1.52e-36	up	Os05g0312500	2.53051	4.73e-06	up	Un_maker_331837	1.1867	0.63991	up	Os11g0635500	-1.53853	0.104416	down
Os04g0491700	1.07937	1.03e-16	up	Os05g0312600	1.53616	0.000786004	up	Un_maker_333323	2.19101	0.00177716	up	Os11g0638200	-1.01937	0.303375	down
Os04g0492800	1.75889	4.51e-10	up	Os05g0319875	3.63559	2.23e-06	up	Un_maker_335135	1.51457	0.00374269	up	Os11g0644800	-1.02716	0.144473	down
Os04g0493100	2.7466	1.49e-31	up	Os05g0320700	1.93087	1.14e-09	up	Un_maker_335755	1.73647	0.0040783	up	Os11g0652100	-1.5615	0.151832	down
Os04g0493400	1.4239	0.00169374	up	Os05g0324700	1.47084	6.8e-05	up	Un_maker_336477	1.19094	0.0748631	up	Os11g0670900	-1.37851	0.2142	down
Os04g0494100	1.67276	0.0360993	up	Os05g0331200	1.12199	0.0594196	up	Un_maker_341798	1.00846	0.0459873	up	Os11g0678301	-1.63743	0.0215673	down
Os04g0497200	1.68509	0.000814881	up	Os05g0343400	1.38467	1.58e-06	up	Un_maker_344898	1.53746	0.015273	up	Os12g0113600	-1.01707	0.528555	down
Os04g0500600	5.86419	1.03e-11	up	Os05g0344200	1.024	6.8e-05	up	Un_maker_354388	1.93161	0.00356912	up	Os12g0116400	-1.09954	0.000597117	down
Os04g0508800	3.24281	7.18e-43	up	Os05g0344400	2.07536	6.77e-14	up	Un_maker_355685	1.1389	0.333778	up	Os12g0147200	-1.56847	0.000138746	down
Os04g0509600	2.38827	1.63e-07	up	Os05g0347400	1.63775	0.0014792	up	Un_maker_356166	1.14975	0.0977312	up	Os12g0150200	-1.16301	0.108977	down
Os04g0510600	1.16791	0.00679568	up	Os05g0358500	1.68975	2.43e-13	up	Un_maker_357219	1.85573	0.0351691	up	Os12g0158400	-1.47063	0.227345	down
Os04g0511200	5.58193	4.86e-39	up	Os05g0363200	1.24836	2.26e-10	up	Un_maker_358665	1.63705	0.00115273	up	Os12g0158900	-1.44746	0.354255	down
Os04g0511400	2.45943	7.48e-05	up	Os05g0368100	2.26589	5.4e-05	up	Os01g0100400	-1.03847	0.0310291	down	Os12g0161500	-1.34792	0.00506518	down
Os04g0513400	4.22112	3.27e-43	up	Os05g0370700	3.37464	1.51e-08	up	Os01g0102000	-1.71091	0.0875993	down	Os12g0198200	-1.13371	0.0129471	down
Os04g0514600	2	8.48e-07	up	Os05g0375400	3.32995	8.53e-20	up	Os01g0104900	-1.33597	0.00982197	down	Os12g0199500	-1.20353	0.235707	down
Os04g0515900	2.32193	1.79e-06	up	Os05g0381600	1.07819	0.0210601	up	Os01g0105700	-2.41954	0.000321248	down	Os12g0273900	-1.04217	0.0703775	down
Os04g0517100	2.79563	5.57e-36	up	Os05g0386201	2.07566	0.000205432	up	Os01g0108800	-2.17328	0.00130585	down	Os12g0433500	-1.17942	0.182677	down
Os04g0517350	1.39217	0.0031153	up	Os05g0389000	1.07383	0.094259	up	Os01g0110100	-1.38773	0.035628	down	Os12g0473900	-1.03136	0.681303	down
Os04g0524500	1.21821	0.000321108	up	Os05g0392700	1.76932	4.51e-21	up	Os01g0110800	-1.12597	0.106884	down	Os12g0510750	-1.3629	0.128521	down
Os04g0524600	1.25421	0.00899949	up	Os05g0393200	1.39023	0.000570123	up	Os01g0112000	-2.28203	0.000370635	down	Os12g0516200	-1.02781	0.244277	down
Os04g0525200	1.29113	0.170548	up	Os05g0399300	1.84176	2.92e-06	up	Os01g0112400	-1.078	0.263376	down	Os12g0529200	-1.60572	0.0699169	down
Os04g0526800	1.83987	3.5e-07	up	Os05g0399400	3.6342	0.00024227	up	Os01g0118300	-3.32193	5.01e-07	down	Os12g0559200	-1.2593	0.0160322	down
Os04g0527000	1.69823	4.06e-09	up	Os05g0401500	1.7425	0.0186272	up	Os01g0125600	-1.53743	0.00105362	down	Os12g0559934	-1.18411	0.538696	down
Os04g0527400	3.00613	5.97e-58	up	Os05g0402900	3.73733	5.88e-28	up	Os01g0126900	-1.44271	0.0712675	down	Os12g0570300	-2.88264	0.018305	down
Os04g0527700	2.67727	4.04e-21	up	Os05g0403300	2.36773	9.79e-08	up	Os01g0127600	-1.78702	0.033922	down	Os12g0577600	-1.0101	0.0302047	down
Os04g0529100	1.90689	4.28e-06	up	Os05g0405000	3.54279	2.96e-32	up	Os01g0130900	-1.4185	0.00491258	down	Os12g0583300	-1.34443	0.0767853	down
Os04g0530400	1.13386	1.03e-07	up	Os05g0407100	1.58496	3.12e-05	up	Os01g0132200	-2.53343	0.000800246	down	Os12g0592900	-1.26211	0.00550512	down
Os04g0531300	1.31881	3.86e-06	up	Os05g0407500	1.47587	1.46e-08	up	Os01g0133100	-2.67195	0.0019021	down	Os12g0594000	-1.80552	0.000755126	down
Os04g0531400	1.6025	7.82e-22	up	Os05g0413400	1.11306	0.0596104	up	Os01g0133200	-4.32193	2.47e-05	down	Os12g0599800	-1.40385	0.266733	down
Os04g0533900	2.22479	8.66e-06	up	Os05g0420600	1.11698	3.9e-11	up	Os01g0133832	-1.89268	0.00167184	down	Os12g0605500	-1.18592	0.254788	down
Os04g0534100	1.53204	6.52e-05	up	Os05g0421450	2.70895	1.07e-24	up	Os01g0133866	-1.91839	0.000517014	down	Os12g0621700	-1.05703	0.365828	down
Os04g0535600	1.6749	2.55e-08	up	Os05g0421600	3.18382	6.56e-15	up	Os01g0136600	-1.29662	0.0217514	down	Os12g0630100	-1.60902	2.22e-06	down
Os04g0537100	1.24771	0.000797017	up	Os05g0421900	2.32517	3.19e-05	up	Os01g0140400	-1.40505	0.0368697	down	Os12g0633600	-1.85505	0.152991	down
Os04g0538000	1.53842	0.001072	up	Os05g0423500	1.46446	8.66e-07	up	Os01g0150700	-2.21759	0.000821089	down	Un_maker_11222	-2.47573	NA	down
Os04g0538700	1.03825	8.78e-05	up	Os05g0423701	1.2011	0.0011045	up	Os01g0152300	-1.75971	7.98e-07	down	Un_maker_15388	-1.078	0.335533	down
Os04g0538750	1.62103	0.000367209	up	Os05g0426800	1.04307	0.329211	up	Os01g0152900	-1.24957	0.00263382	down	Un_maker_15699	-1.69915	0.00235182	down
Os04g0538900	3.11306	6.31e-14	up	Os05g0427200	1.11994	1.72e-12	up	Os01g0164800	-1.89077	0.0241855	down	Un_maker_29218	-1.36257	0.587183	down
Os04g0540900	1.22957	4.1e-05	up	Os05g0427400	1.53801	1.53e-06	up	Os01g0164900	-1.5502	0.321054	down	Un_maker_33397	-1.73335	0.0650574	down
Os04g0541700	4.54936	2.43e-46	up	Os05g0437050	3.91374	2.23e-10	up	Os01g0165200	-3.73064	1.76e-08	down	Un_maker_51945	-2.152	NA	down
Os04g0542200	1.32619	1.48e-07	up	Os05g0437100	3.88057	2.98e-12	up	Os01g0166800	-1.47272	0.000589387	down	Un_maker_59244	-1.19114	0.304054	down
Os04g0542302	4.49476	7.74e-14	up	Os05g0438500	1.42531	0.006881	up	Os01g0167600	-1.12399	0.337747	down	Un_maker_79792	-1.05733	0.476896	down
Os04g0542800	1.10872	2.64e-07	up	Os05g0438600	2.02636	3.97e-31	up	Os01g0167700	-1.12553	0.12867	down	Un_maker_85442	-2.25507	0.0726607	down
Os04g0543000	3.05311	5.67e-11	up	Os05g0442400	5.60733	1.27e-30	up	Os01g0169400	-2.08453	0.000219193	down	Un_maker_85505	-1.43941	0.00061273	down
Os04g0543500	2.22979	4.04e-21	up	Os05g0444200	1.28664	9.2e-07	up	Os01g0170300	-1.88313	5.15e-05	down	Un_maker_86096	-1.50628	0.00019264	down
Os04g0543900	3.13327	1.94e-46	up	Os05g0448300	2.12888	4.16e-05	up	Os01g0170500	-2.31113	0.00221783	down	Un_maker_101547	-1.96683	0.0172204	down
Os04g0546800	2.20346	8.54e-18	up	Os05g0449200	1.41696	0.00110021	up	Os01g0170900	-1.40136	0.141935	down	Un_maker_105450	-1.44294	0.192329	down
Os04g0550700	1.52206	1.59e-10	up	Os05g0453700	2.44685	5.85e-13	up	Os01g0171000	-1.1401	0.000579632	down	Un_maker_107328	-1.074	0.383401	down
Os04g0555300	1.48574	6.66e-23	up	Os05g0454500	1.30651	3.31e-08	up	Os01g0173600	-1.22239	0.0615861	down	Un_maker_121409	-1.09657	0.417281	down
Os04g0556300	2.3594	6.76e-07	up	Os05g0458300	1.77529	0.00138575	up	Os01g0174300	-2.5025	0.384204	down	Un_maker_138400	-1.08153	0.66283	down
Os04g0556400	3.34278	4.23e-15	up	Os05g0461300	1.15368	0.506562	up	Os01g0176400	-2.27671	0.000200838	down	Un_maker_140994	-1.06954	0.551032	down
Os04g0558700	2.03268	5.04e-05	up	Os05g0461600	1.08746	0.301954	up	Os01g0176500	-2.89391	7e-06	down	Un_maker_141118	-1.25096	0.300332	down
Os04g0559550	1.10269	0.0360831	up	Os05g0462301	1.22097	9.81e-07	up	Os01g0177100	-2.41941	0.0230421	down	Un_maker_141372	-1.10188	0.334517	down
Os04g0559700	1.54057	9.44e-05	up	Os05g0462400	1.42506	4.95e-05	up	Os01g0177900	-1.24117	0.199183	down	Un_maker_147153	-2.74322	0.000434025	down
Os04g0565200	2.40599	0.000579681	up	Os05g0463900	1.16848	2.25e-08	up	Os01g0180000	-1.50901	0.00855685	down	Un_maker_148576	-1.08504	0.00073813	down
Os04g0569100	1.92175	2.61e-05	up	Os05g0464001	1.06145	0.0428401	up	Os01g0180400	-2.55075	2.89e-05	down	Un_maker_199011	-2.43063	NA	down
Os04g0571300	1.65088	1.32e-16	up	Os05g0468800	3.3872	1.39e-14	up	Os01g0180700	-1.45519	0.028486	down	Un_maker_242243	-1.58434	8.44e-06	down
Os04g0572500	1.11839	0.137616	up	Os05g0470900	2.05135	2.25e-08	up	Os01g0182700	-2.8921	8.71e-05	down	Un_maker_242425	-1.5656	0.0963018	down
Os04g0573000	2.20974	3.6e-08	up	Os05g0472000	1.04293	0.249039	up	Os01g0190500	-2.63227	0.00130732	down	Un_maker_243887	-1.7361	0.0294812	down
Os04g0573900	1.04055	0.00814707	up	Os05g0474800	1.38613	0.0017071	up	Os01g0191100	-1.10892	0.0123641	down	Un_maker_247099	-1.37281	0.491784	down
Os04g0578000	5.27922	3.36e-50	up	Os05g0475400	2.7885	1.39e-05	up	Os01g0191800	-2.95515	0.000268845	down	Un_maker_262488	-3.5008	8.17e-09	down
Os04g0578400	1.54889	1.08e-07	up	Os05g0475475	3.45609	3.58e-16	up	Os01g0192000	-1.0049	0.0434788	down	Un_maker_270419	-3.05445	0.000204978	down
Os04g0579200	2.09004	2.7e-07	up	Os05g0476700	1.57651	4.62e-11	up	Os01g0194200	-1.97756	3.63e-09	down	Un_maker_271069	-1.37851	0.060927	down
Os04g0581100	3.25139	4.67e-27	up	Os05g0477900	1.08829	0.240329	up	Os01g0195200	-1.57424	0.00939663	down	Un_maker_285299	-1.28163	0.278672	down
Os04g0583000	5.35565	1.93e-39	up	Os05g0479475	1.66665	0.0347672	up	Os01g0198000	-2.38919	0.00647741	down	Un_maker_287931	-3.12399	6.14e-06	down
Os04g0583200	3.3887	5.12e-13	up	Os05g0481500	1.64417	5.91e-22	up	Os01g0198100	-2.50537	0.0187719	down	Un_maker_288281	-1.42761	0.0117756	down
Os04g0583900	1.95722	4.82e-07	up	Os05g0484800	1.21775	0.00774379	up	Os01g0198500	-1.29469	0.0316155	down	Un_maker_288693	-1.30743	0.234834	down
Os04g0584600	1.27772	7.82e-20	up	Os05g0487300	1.73621	1.95e-11	up	Os01g0201600	-2.33055	0.0254665	down	Un_maker_290483	-1.10631	0.131011	down
Os04g0585050	2.63227	0.00559927	up	Os05g0489200	1.52364	0.000462238	up	Os01g0204000	-1.18545	0.129523	down	Un_maker_291044	-1.03213	0.18715	down
Os04g0589800	1.49033	0.0926999	up	Os05g0491200	1.1208	0.000659688	up	Os01g0205900	-1.80735	0.000461701	down	Un_maker_291343	-1.56884	0.0400959	down
Os04g0594400	1.19994	5.59e-10	up	Os05g0491400	3.20945	0.0109626	up	Os01g0206600	-1.13674	0.070103	down	Un_maker_298308	-1.15308	0.0554137	down
Os04g0596300	1.87235	1.51e-13	up	Os05g0493166	2.71549	0.000250689	up	Os01g0207200	-1.38702	0.000969472	down	Un_maker_299134	-1.59864	0.122984	down
Os04g0596400	1.69574	1.33e-15	up	Os05g0494600	2.12172	8.3e-05	up	Os01g0208400	-1.18127	0.0970187	down	Un_maker_303989	-1.01036	0.348612	down
Os04g0597400	1.44057	0.00586949	up	Os05g0494700	1.3651	0.0194881	up	Os01g0210300	-2.76939	0.000338938	down	Un_maker_325678	-1.11165	0.0397285	down
Os04g0598900	1.76888	0.000109833	up	Os05g0495700	1.518	2.7e-10	up	Os01g0211800	-1.27441	0.162532	down	Un_maker_331837	-2.58496	0.265086	down
Os04g0600000	1.24664	0.000302928	up	Os05g0495900	1.00128	0.00207782	up	Os01g0212700	-1.22239	0.244359	down	Un_maker_335095	-1.74449	0.00238477	down
Os04g0600200	3.28718	4.8e-24	up	Os05g0497200	1.76854	4.2e-05	up	Os01g0212900	-1.40808	0.304297	down	Un_maker_339886	-1.11736	0.329785	down
Os04g0600300	2.67007	4.09e-08	up	Os05g0497300	1.05117	8.11e-08	up	Os01g0217100	-1.60407	0.0926379	down	Un_maker_340317	-2.10154	0.0743851	down
Os04g0602300	2.6007	2.86e-14	up	Os05g0499600	1.52166	7.37e-09	up	Os01g0222300	-2.54749	0.00336522	down	Un_maker_345275	-1.48794	0.097291	down
Os04g0603100	1.33121	0.00307162	up	Os05g0500200	1.32349	5.86e-08	up	Os01g0223600	-1.00127	0.0105306	down	Un_maker_352635	-1.1874	0.269514	down
Os04g0603300	1.6746	0.0154533	up	Os05g0502200	1.86911	0.0331735	up	Os01g0223800	-1.089	0.0176853	down	Un_maker_357010	-1.21573	0.310936	down
Os04g0603400	2.05063	4.33e-07	up	Os05g0503100	1.74438	0.0246078	up	Os01g0224200	-2.73696	0.000286675	down	Un_maker_360347	-2.18392	0.128521	down
Os04g0604300	1.72961	2.95e-05	up	Os05g0510600	4.09516	2.07e-18	up	Os01g0226200	-1.65614	0.000282479	down
Os04g0605500	2.01649	2.8e-18	up	Os05g0513400	1.03446	0.00719734	up	Os01g0226300	-1.19545	0.000326368	down
Os04g0606000	2.44584	4.03e-13	up	Os05g0513800	1.32193	0.122621	up	Os01g0228901	-1.36146	0.106458	down
Os04g0606200	2.01456	1.71e-12	up	Os05g0513900	2.46574	1.08e-09	up	Os01g0229400	-1.12738	0.0828402	down
Os04g0607500	2.23589	5.64e-08	up	Os05g0514600	3.74416	0.00120126	up	Os01g0232100	-2.08746	0.00116002	down
Os04g0609600	1.48138	6.58e-13	up	Os05g0514800	5.53915	1.31e-09	up	Os01g0233500	-1.40439	0.0434291	down
Os04g0610400	2.11589	1.43e-23	up	Os05g0515200	2.62975	5.71e-07	up	Os01g0234700	-1.30314	0.08697	down
Os04g0610600	3.07529	6.2e-06	up	Os05g0515600	2.84645	1.92e-08	up	Os01g0236300	-1.5025	0.0180187	down
Os04g0613300	1.93069	3.61e-11	up	Os05g0516700	3.47486	4.18e-14	up	Os01g0236400	-1.28808	0.1066	down
Os04g0614500	2.64046	2.8e-07	up	Os05g0517900	1.15528	0.0164345	up	Os01g0243700	-1.58984	0.0103933	down
Os04g0614600	2.51293	8.3e-24	up	Os05g0519000	1.3077	1.15e-13	up	Os01g0247700	-3.4021	1.57e-06	down
Os04g0615100	2.28702	6.63e-37	up	Os05g0519300	1.23595	0.00147044	up	Os01g0247900	-1.73419	0.0282833	down
Os04g0615200	2.623	1.02e-23	up	Os05g0522600	1.30677	0.000158701	up	Os01g0251400	-2.20661	0.00569461	down
Os04g0615800	3.80735	4.08e-10	up	Os05g0523300	1.11426	0.000275066	up	Os01g0253400	-1.82018	0.0606632	down
Os04g0617050	1.46971	0.0038344	up	Os05g0524100	1.20103	4.75e-06	up	Os01g0257100	-1.17641	0.0668017	down
Os04g0617700	1.20401	0.0146415	up	Os05g0525900	2.83422	1.62e-18	up	Os01g0259400	-1.09433	0.468812	down
Os04g0618700	2.42061	6.29e-08	up	Os05g0527000	1.21681	0.0912482	up	Os01g0260800	-1.60167	0.00020217	down
Os04g0619000	2.81277	1.74e-12	up	Os05g0529200	2.01346	2.23e-10	up	Os01g0262500	-1.22995	0.00603284	down
Os04g0619400	1.6074	1.08e-13	up	Os05g0530701	3.4517	3.04e-06	up	Os01g0264400	-1.32403	0.0102367	down
Os04g0623300	2.9267	2.47e-106	up	Os05g0531100	1.37993	0.000142753	up	Os01g0266600	-1.012	0.000637495	down
Os04g0630400	1.22122	1.02e-05	up	Os05g0531700	4.18133	0.000812531	up	Os01g0270300	-1.73306	0.0266971	down
Os04g0631100	5.21412	1.39e-52	up	Os05g0537100	1.07316	0.00143395	up	Os01g0273100	-2.40599	0.000335613	down
Os04g0634800	2.42584	1.07e-11	up	Os05g0539800	1.17725	8.81e-10	up	Os01g0274800	-2.61005	0.00013482	down
Os04g0635400	1.39993	0.0306768	up	Os05g0540000	1.0356	3.61e-12	up	Os01g0289950	-1.60204	0.0649709	down
Os04g0640900	1.24561	1.28e-13	up	Os05g0541100	1.62244	9.21e-05	up	Os01g0299100	-4.90689	3.15e-06	down
Os04g0645200	2.50479	2.97e-05	up	Os05g0541200	1.12345	0.000400241	up	Os01g0300900	-3.15353	0.000703714	down
Os04g0647800	1.96148	1.68e-19	up	Os05g0541400	3.41456	4.9e-27	up	Os01g0302100	-1.74908	0.00839036	down
Os04g0650000	1.3843	4.82e-11	up	Os05g0541700	1.48984	4.2e-05	up	Os01g0302500	-5.91089	4.26e-09	down
Os04g0650800	1.92039	3.1e-11	up	Os05g0542150	2.42084	1.93e-08	up	Os01g0304100	-1.63941	0.0163634	down
Os04g0652700	1.30752	0.000132579	up	Os05g0542200	3.37168	1.66e-83	up	Os01g0306100	-3.49399	1.68e-05	down
Os04g0653000	1.19197	2.34e-07	up	Os05g0542500	3.00665	1.08e-07	up	Os01g0309100	-1.45537	0.197335	down
Os04g0653600	1.21924	0.139311	up	Os05g0542600	1.17403	0.0516885	up	Os01g0318202	-1.46713	0.0754925	down
Os04g0654500	3.9386	9.88e-13	up	Os05g0542732	1.9718	1.26e-05	up	Os01g0323100	-1.19967	0.0311578	down
Os04g0655300	1.97386	8.19e-12	up	Os05g0542800	2.26179	3.66e-19	up	Os01g0326000	-2.42039	0.000445352	down
Os04g0658200	1.77138	0.0670491	up	Os05g0543400	1.1955	0.00160558	up	Os01g0330100	-1.79843	0.00919586	down
Os04g0659300	3.45968	1.67e-18	up	Os05g0545300	1.5115	0.00706942	up	Os01g0332500	-2.69302	0.00873527	down
Os04g0659800	3.66061	6.32e-48	up	Os05g0549800	1.1285	0.000926702	up	Os01g0351200	-2.37346	1.46e-06	down
Os04g0660100	1.28735	0.00255002	up	Os05g0550000	2.39339	3.43e-15	up	Os01g0502700	-2.26664	8.57e-06	down
Os04g0662400	4.36923	5.23e-10	up	Os05g0550800	1.81171	4.67e-07	up	Os01g0509900	-1.57949	0.00224574	down
Os04g0662600	1.09516	0.153582	up	Os05g0552100	1.18084	0.000567719	up	Os01g0511800	-1.84212	0.00189551	down
Os04g0664500	4.67807	7.71e-13	up	Os05g0552800	2.95777	6.22e-06	up	Os01g0513900	-3.50151	1.97e-08	down
Os04g0665800	1.16565	0.000566733	up	Os05g0553400	2.37801	4.63e-20	up	Os01g0514600	-1.06296	0.141528	down
Os04g0667600	1.43348	6.3e-08	up	Os05g0554000	2.30352	1.62e-18	up	Os01g0516200	-2.84917	0.0013582	down
Os04g0668800	1.28129	0.0447354	up	Os05g0554601	4.18982	2.75e-06	up	Os01g0531400	-1.61577	0.0505035	down
Os04g0668900	2.53937	4.48e-36	up	Os05g0556000	1.21781	4.66e-07	up	Os01g0532800	-1.05497	0.027048	down
Os04g0669100	1.86673	3.32e-11	up	Os05g0557100	2.02804	3.22e-12	up	Os01g0533000	-1.14002	0.0398985	down
Os04g0669200	2.23323	1.03e-07	up	Os05g0560100	1.83094	0.00320838	up	Os01g0543100	-3.09192	0.00631123	down
Os04g0669300	5.06369	8.6e-12	up	Os05g0561600	1.02511	1.23e-06	up	Os01g0544450	-2.77782	0.00010161	down
Os04g0669600	1.73411	2.38e-06	up	Os05g0562300	1.65838	5.06e-07	up	Os01g0546400	-1.47107	0.0341232	down
Os04g0670200	2.03615	5.79e-19	up	Os05g0562800	2.71621	9.22e-11	up	Os01g0547133	-1.72408	0.0108313	down
Os04g0671100	2.49903	6.49e-39	up	Os05g0569200	1.64308	4.02e-09	up	Os01g0550600	-1.14439	0.10424	down
Os04g0671200	3.81229	1.29e-28	up	Os05g0569300	2.55534	7.11e-33	up	Os01g0577450	-2.76888	5.69e-05	down
Os04g0671800	1.27069	1.04e-09	up	Os05g0569400	3.92056	3.52e-08	up	Os01g0577600	-3.30951	0.00126406	down
Os04g0673300	1.24888	0.00544878	up	Os05g0572000	1.07369	0.0709378	up	Os01g0580500	-1.42693	0.0625973	down
Os04g0674000	1.56653	2.94e-06	up	Os05g0572700	4.11151	4.55e-07	up	Os01g0598600	-1.96055	0.000701867	down
Os04g0674400	3.14923	9.94e-74	up	Os05g0574600	3.21956	1.62e-12	up	Os01g0601200	-1.07881	0.277102	down
Os04g0674600	2.87447	1e-10	up	Os05g0575000	4.05627	1.86e-14	up	Os01g0603100	-2.30812	0.000107119	down
Os04g0674700	2.35576	1.09e-10	up	Os05g0576500	1.22474	5.83e-05	up	Os01g0603300	-1.33047	7.83e-05	down
Os04g0675400	1.21292	0.000178761	up	Os05g0576600	2.00581	0.000281317	up	Os01g0605300	-1.76818	0.0120274	down
Os04g0677200	2.18763	0.00120651	up	Os05g0578500	2.0565	4.24e-08	up	Os01g0607000	-1.21681	0.107141	down
Os04g0677300	4.84613	1.66e-26	up	Os05g0581200	1.05549	0.146382	up	Os01g0607300	-1.63559	0.103117	down
Os04g0677400	2.90489	3.85e-27	up	Os05g0582500	2.82139	1.49e-06	up	Os01g0607900	-1.08354	0.0704154	down
Os04g0678400	1.49689	1.21e-08	up	Os05g0582600	1.53842	0.00134613	up	Os01g0610800	-1.46428	0.0707946	down
Os04g0679000	2.89862	6.23e-10	up	Os05g0583000	1.8011	1.89e-08	up	Os01g0616300	-1.3991	0.0268651	down
Os04g0679200	1.13548	0.0405717	up	Os05g0584900	1.70895	0.0677373	up	Os01g0616366	-1.55731	0.0281412	down
Os04g0679400	2.25911	4.95e-13	up	Os05g0586300	1.03171	0.0862425	up	Os01g0616600	-1.02495	0.329647	down
Os04g0679900	1.7085	1.08e-16	up	Os05g0586500	2.04793	2.87e-06	up	Os01g0617700	-1.48956	0.00192028	down
Os04g0683700	1.72924	1.45e-12	up	Os05g0586600	1.12158	0.00553664	up	Os01g0618300	-1.10962	0.0288165	down
Os04g0685300	1.16786	0.0001257	up	Os05g0587300	1.15576	0.0077374	up	Os01g0618900	-1.08359	0.0511387	down
Os04g0685700	1.60929	1.05e-06	up	Os05g0588900	1.81421	3.48e-08	up	Os01g0619800	-1.02046	0.0166431	down
Os04g0686000	3.22805	6.35e-20	up	Os05g0595100	1.91141	1.7e-07	up	Os01g0620100	-1.04044	0.00201621	down
Os04g0688000	1.38063	6.42e-07	up	Os05g0595800	3.36565	0.000206642	up	Os01g0623900	-2.91045	0.000693819	down
Os04g0688300	2.1592	7.52e-24	up	Os06g0103300	1.46854	0.00157609	up	Os01g0625200	-1.53423	4.95e-05	down
Os04g0690500	1.0136	0.114945	up	Os06g0104300	1.50479	0.028213	up	Os01g0630300	-1.97728	0.0164406	down
Os04g0691900	2.73147	2.88e-11	up	Os06g0105400	1.04924	2.48e-08	up	Os01g0631500	-1.95053	0.000673348	down
Os05g0100600	1.46594	0.00116587	up	Os06g0112100	2.1827	4.46e-11	up	Os01g0631700	-1.36338	0.0864694	down
Os05g0102000	1.02405	0.13959	up	Os06g0114650	3.26303	0.00183568	up	Os01g0635400	-1.61566	0.00719116	down
Os05g0102800	1.33872	7.99e-07	up	Os06g0116933	3.48113	0.00155989	up	Os01g0640200	-3.76553	0.00101705	down
Os05g0102900	1.2775	3.21e-12	up	Os06g0125200	1.36293	0.0152312	up	Os01g0642600	-2.51937	0.00426385	down
Os05g0104700	3.68182	9.35e-09	up	Os06g0127000	1.01866	1.46e-08	up	Os01g0643600	-3.76553	0.00117578	down
Os05g0104900	1.01201	6.59e-09	up	Os06g0127100	3.89162	2.02e-07	up	Os01g0647700	-1.14086	0.000112687	down
Os05g0105000	1.09331	0.000310262	up	Os06g0127500	1.25648	4.19e-05	up	Os01g0651150	-1.51457	0.0826432	down
Os05g0108100	1.2127	0.00201331	up	Os06g0128800	1.63326	0.00491806	up	Os01g0651932	-1.22772	0.0252986	down
Os05g0110800	2.48485	3.99e-15	up	Os06g0129400	2.51193	8.05e-49	up	Os01g0652800	-1.57964	0.00603284	down
Os05g0110900	1.54374	3.41e-09	up	Os06g0130200	1.07039	0.207441	up	Os01g0658700	-1.88136	0.023378	down
Os05g0112800	2.16415	1.73e-13	up	Os06g0131500	1.3278	0.107147	up	Os01g0659900	-1.68966	0.0523848	down
Os05g0115100	2.55271	2.17e-19	up	Os06g0133200	1.9719	0.00206974	up	Os01g0660800	-4.80735	5.75e-05	down
Os05g0119200	2.22768	5.86e-13	up	Os06g0133300	1.02106	0.0966334	up	Os01g0661650	-2.54432	0.0126869	down
Os05g0120200	2.19507	5.15e-08	up	Os06g0133400	1.00557	4.39e-05	up	Os01g0662800	-3.95419	0.00875662	down
Os05g0120700	1.09914	2.75e-05	up	Os06g0133500	1.22563	0.000177325	up	Os01g0663300	-1.31699	0.00370013	down
Os05g0122800	1.1908	1.03e-05	up	Os06g0133900	1.24544	9.81e-08	up	Os01g0670600	-2.12199	0.0124051	down
Os05g0125300	2.49163	1.11e-17	up	Os06g0142200	1.33703	0.0470275	up	Os01g0678700	-1.28721	0.0319231	down
Os05g0125400	3.44653	4.36e-11	up	Os06g0142300	1.65355	0.0372171	up	Os01g0679500	-3.12885	2.29e-11	down
Os05g0125500	3.06175	9.18e-100	up	Os06g0143400	1.63095	2.93e-08	up	Os01g0679550	-3.2738	1.12e-13	down
Os05g0126800	1.1534	0.00305029	up	Os06g0145200	2.26181	0.000169164	up	Os01g0685200	-1.61667	0.0132614	down
Os05g0127300	1.79172	8.06e-11	up	Os06g0145600	2.3819	0.00442761	up	Os01g0685900	-2.71338	2.12e-07	down
Os05g0127400	1.8036	1.05e-12	up	Os06g0154200	1.00078	0.000964628	up	Os01g0686500	-3.13245	0.0035343	down
Os05g0127500	1.89439	8.02e-08	up	Os06g0155500	1.29891	3.56e-06	up	Os01g0699900	-1.5502	0.0325411	down
Os05g0128000	1.95606	0.10544	up	Os06g0156400	2.59495	0.00177638	up	Os01g0700200	-1.37084	0.033847	down
Os05g0130100	3.71396	1.72e-32	up	Os06g0157000	2.03854	4.83e-14	up	Os01g0705400	-3.0045	0.000182248	down
Os05g0130300	3.57185	3.58e-55	up	Os06g0158100	1.74108	2.7e-06	up	Os01g0706500	-1.60716	0.0171286	down
Os05g0132700	4.19264	1.01e-16	up	Os06g0160400	1.32193	0.112405	up	Os01g0708700	-3.57225	0.000204709	down
Os05g0134200	1.15584	2.62e-09	up	Os06g0160600	1.13852	0.1261	up	Os01g0715500	-1.3356	0.0759091	down
Os05g0135900	1.37496	1.12e-07	up	Os06g0164500	1.28413	0.00260013	up	Os01g0718300	-1.00733	0.00602379	down
Os05g0136900	1.10174	0.000190263	up	Os06g0166200	1.79796	0.0670377	up	Os01g0719400	-1.5787	0.0292684	down
Os05g0137300	1.34609	8.53e-12	up	Os06g0166400	2.14072	4.46e-05	up	Os01g0723500	-5.60988	9.08e-17	down
Os05g0138200	4.41504	2.23e-10	up	Os06g0166500	1.16711	0.00750598	up	Os01g0725400	-1.03639	0.0124635	down
Os05g0138300	2.72618	4.14e-32	up	Os06g0166900	1.02344	1.25e-05	up	Os01g0726400	-3.80735	6.63e-06	down
Os05g0142900	4.35199	7.83e-19	up	Os06g0172800	2.8688	9.35e-38	up	Os01g0726700	-2.85914	0.0016872	down
Os05g0144900	1.41561	0.000843209	up	Os06g0175400	1.07887	0.00215927	up	Os01g0728200	-1.7855	0.0387192	down
Os05g0149300	1.42299	6.98e-07	up	Os06g0181800	2.71741	2.34e-07	up	Os01g0728250	-2.44478	0.022942	down
Os05g0149400	1.79297	1.24e-07	up	Os06g0182100	1.16636	0.258873	up	Os01g0729400	-6.02606	8.34e-09	down
Os05g0151200	3.73697	2.69e-08	up	Os06g0187700	1.34104	0.165925	up	Os01g0729500	-1.0098	0.090074	down
Os05g0151300	1.51415	5.23e-07	up	Os06g0191500	3.75844	4.25e-11	up	Os01g0732700	-3.33985	8.7e-05	down
Os05g0153300	1.13933	0.108489	up	Os06g0192800	2.50052	2.26e-11	up	Os01g0738300	-1.08689	0.131706	down
Os05g0155500	1.03961	1.66e-06	up	Os06g0195800	2.67556	1.7e-08	up	Os01g0739700	-4.75965	2.41e-07	down
Os05g0155800	6.43387	4.76e-38	up	Os06g0196700	1.14613	0.00196274	up	Os01g0741200	-2.10474	0.0273692	down
Os05g0156401	1.14926	1.73e-06	up	Os06g0199400	1.30682	7.01e-06	up	Os01g0741250	-1.88536	0.0943167	down
Os05g0156500	1.01937	2.1e-09	up	Os06g0199700	2.42321	0.00503464	up	Os01g0743200	-2.03953	5.49e-05	down
Os05g0159200	1.11734	2.49e-08	up	Os06g0202600	5.20945	4.1e-06	up	Os01g0744000	-1.72888	0.02775	down
Os05g0161200	1.1828	8.57e-09	up	Os06g0202700	2.05019	2.51e-06	up	Os01g0745400	-1.55722	0.0179941	down
Os05g0161500	2.52329	1.89e-09	up	Os06g0203200	1.95844	1.39e-07	up	Os01g0745700	-1.41063	0.179111	down
Os05g0162000	2.59538	8.59e-31	up	Os06g0203600	1.47309	2.56e-08	up	Os01g0746400	-3.13245	0.000141767	down
Os05g0162500	1.05411	0.000455502	up	Os06g0207000	1.4485	1.29e-07	up	Os01g0748000	-2.55101	4.97e-05	down
Os05g0163400	1.16579	3.25e-14	up	Os06g0207200	2.68732	5.38e-09	up	Os01g0748500	-2.34062	0.0134918	down
Os05g0163700	3.05039	2.7e-35	up	Os06g0208700	2.68971	2.23e-16	up	Os01g0751600	-1.40162	0.0121502	down
Os05g0163900	5.24192	8.85e-17	up	Os06g0210000	1.41504	1.89e-05	up	Os01g0753500	-1.26974	0.000149593	down
Os05g0168300	1.81142	6.04e-14	up	Os06g0214300	1.22529	0.0225639	up	Os01g0755700	-1.11506	0.00166851	down
Os05g0169200	2.33078	4.33e-09	up	Os06g0214850	1.33586	6.96e-08	up	Os01g0756300	-1.14756	0.190568	down
Os05g0169300	4.86789	4.92e-05	up	Os06g0215900	1.1178	0.00114696	up	Os01g0756600	-2.45206	0.000426921	down
Os05g0170200	3.37504	3.23e-19	up	Os06g0218300	1.48633	0.000203925	up	Os01g0756900	-3.58496	1.45e-05	down
Os05g0170950	1.60012	0.00320175	up	Os06g0219400	1.14514	0.106155	up	Os01g0757400	-2.20479	0.00133884	down
Os05g0171900	2.25218	1.25e-42	up	Os06g0219500	1.13012	0.0850591	up	Os01g0757600	-1.74087	0.00912111	down
Os05g0176700	2.47494	1.98e-07	up	Os06g0220000	1.21573	0.14201	up	Os01g0759000	-2.62015	0.00106549	down
Os05g0177500	3.13516	6.16e-05	up	Os06g0220500	1.72048	6.89e-06	up	Os01g0759800	-3.32193	1.75e-05	down
Os05g0179300	1.14149	0.0014378	up	Os06g0220900	2.15094	7.31e-05	up	Os01g0760900	-2.22239	0.000827133	down
Os05g0179800	1.19548	6.97e-22	up	Os06g0222400	1.48445	1.07e-06	up	Os01g0762900	-2.32822	0.000617081	down
Os05g0182000	1.1765	0.000889298	up	Os06g0223700	1.4363	0.000489463	up	Os01g0763900	-1.52124	0.0366445	down
Os05g0182600	1.41741	0.000158965	up	Os06g0225800	1.70412	9.45e-11	up	Os01g0765500	-2.922	0.000106879	down
Os05g0185800	1.31933	1.72e-05	up	Os06g0226950	1.38752	6.05e-05	up	Os01g0777300	-2.07973	9.25e-05	down
Os05g0186300	2.37615	3.84e-09	up	Os06g0227500	5.48381	8.93e-09	up	Os01g0779800	-2.66063	0.00118399	down
Os05g0187100	2.56161	4.72e-30	up	Os06g0233800	1.81316	2.43e-06	up	Os01g0785400	-1.58496	0.128175	down
Os05g0194500	2.8215	7.58e-20	up	Os06g0239700	1.31112	0.000139895	up	Os01g0785900	-1.79909	0.0191049	down
Os05g0194900	3.33613	1.1e-25	up	Os06g0242700	2.45818	8.13e-09	up	Os01g0786500	-1.38333	0.0627194	down
Os05g0196100	2.51327	4.39e-11	up	Os06g0244000	3.46321	1.65e-17	up	Os01g0801000	-1.91634	0.0010195	down
Os05g0197300	1.71104	6.28e-08	up	Os06g0245900	1.56242	0.0206348	up	Os01g0805600	-3.2118	9.2e-10	down
Os05g0200280	1.22571	4.78e-09	up	Os06g0248500	1.4461	0.00069306	up	Os01g0811001	-1.18641	0.012692	down
Os05g0205000	1.81545	4.88e-06	up	Os06g0248600	2.07973	0.0312275	up	Os01g0813100	-1.08746	0.050271	down
Os05g0205050	2.49484	2.77e-08	up	Os06g0249350	3.59714	2.08e-19	up	Os01g0814100	-1.16857	0.128225	down
Os05g0205400	2.51937	0.0044332	up	Os06g0250600	3.32662	3.27e-54	up	Os01g0814800	-1.05123	0.0970753	down
Os05g0206100	4.24793	5.75e-13	up	Os06g0253350	1.63158	0.000253468	up	Os01g0818400	-1.01972	0.14097	down
Os05g0208550	2.51457	0.000114153	up	Os06g0260000	1.69117	1.96e-05	up	Os01g0819100	-1.14505	0.0169562	down
Os05g0209500	1.06146	2.66e-05	up	Os06g0264500	1.81813	2.35e-08	up	Os01g0821900	-1.90828	1.06e-05	down
Os05g0209600	4.61471	1.3e-11	up	Os06g0270200	2.15131	9.91e-15	up	Os01g0822900	-2.49961	5.79e-05	down
Os05g0215700	1.37851	0.000239572	up	Os06g0282000	3.27424	7.29e-16	up	Os01g0824000	-1.01436	0.107975	down
Os05g0237800	3.79008	0.000172416	up	Os06g0289200	1.16992	0.0911546	up	Os01g0824500	-2.00505	0.035241	down
Os05g0244700	4.40939	1.15e-39	up	Os06g0299200	2.07756	5.88e-07	up	Os01g0826800	-1.60064	0.0137591	down
Os05g0247100	1.98728	5.68e-34	up	Os06g0306600	1.01495	0.0397369	up	Os01g0828900	-1.30095	0.00914786	down
Os05g0247800	4.33241	1.14e-49	up	Os06g0308100	1.08229	9.36e-05	up	Os01g0829400	-1.10434	0.0175585	down
Os05g0257100	1.91532	8.65e-05	up	Os06g0315000	2.43991	6.24e-08	up	Os01g0829800	-2.07221	0.000200417	down
Os05g0268500	1.82394	6.59e-08	up	Os06g0317400	2.76741	0.000147488	up	Os01g0832300	-1.09014	0.025417	down
Os05g0269500	1.14781	0.00019546	up	Os06g0335900	2.36632	2.24e-09	up	Os01g0832900	-1.15983	0.0132706	down
Os05g0287800	2.70265	6.07e-53	up	Os06g0335975	2.26987	9.18e-08	up	Os01g0833500	-1.9855	0.026126	down
Os05g0302300	1.1057	8.1e-07	up	Os06g0336200	1.67656	1.46e-11	up	Os01g0839900	-3.87569	1.9e-06	down
Os05g0305900	1.33292	2.35e-07	up	Os06g0352200	2.70401	3.8e-10	up	Os01g0842600	-1.02774	0.0754063	down
Os05g0310600	1.50696	0.0217681	up	Os06g0354500	1.18095	3.17e-09	up	Os01g0843800	-1.49185	0.0149139	down
Os05g0311801	3.44746	0.000376099	up	Os06g0355300	1.6893	0.085513	up	Os01g0844200	-4.35755	0.000787111	down
Os05g0312500	4.92735	8.19e-12	up	Os06g0356800	3.33313	2.62e-37	up	Os01g0847600	-2.35295	6.24e-05	down
Os05g0312600	3.26641	2.47e-14	up	Os06g0470350	1.63113	0.149102	up	Os01g0849100	-1.90885	0.000943844	down
Os05g0320700	3.03039	2.95e-23	up	Os06g0486800	1.12003	1.8e-11	up	Os01g0852400	-4.96875	1.31e-05	down
Os05g0323800	1.57505	9.19e-08	up	Os06g0486900	3.12928	0.000239471	up	Os01g0854400	-2.32193	0.0144514	down
Os05g0324700	3.15568	3.41e-19	up	Os06g0498800	2.51403	1.17e-14	up	Os01g0856000	-2.65076	0.000205121	down
Os05g0331200	2.11839	0.000174452	up	Os06g0499100	2.33708	4.35e-07	up	Os01g0857650	-1.12553	0.386964	down
Os05g0332801	1.25118	0.0651767	up	Os06g0501900	2.39491	1.12e-09	up	Os01g0860900	-1.32942	0.08529	down
Os05g0333000	2.28293	0.000701303	up	Os06g0506600	1.64608	4.34e-11	up	Os01g0866200	-2.29976	3.5e-08	down
Os05g0343400	2.16017	3.13e-15	up	Os06g0517700	1.50056	0.0721462	up	Os01g0868300	-2.22628	0.000906146	down
Os05g0344200	1.29522	1.13e-07	up	Os06g0530600	1.15949	0.0586414	up	Os01g0868900	-1.12941	0.095783	down
Os05g0344400	1.43539	3.52e-07	up	Os06g0531000	2.31079	1.37e-06	up	Os01g0869300	-2.57347	0.00592425	down
Os05g0357200	1.06397	3.94e-06	up	Os06g0534900	1.10654	0.271105	up	Os01g0871600	-3.3031	1.95e-07	down
Os05g0358500	2.38383	2.42e-26	up	Os06g0546500	1.69479	0.131226	up	Os01g0873300	-1.08746	0.235706	down
Os05g0358700	1.64288	1.68e-07	up	Os06g0547400	5.14754	1.45e-69	up	Os01g0875300	-1.86416	7.45e-05	down
Os05g0363200	2.09733	1.31e-28	up	Os06g0549600	1.30705	0.000378267	up	Os01g0875500	-2.03562	0.000883939	down
Os05g0366600	2.04539	1.05e-05	up	Os06g0553001	3.04876	3.01e-14	up	Os01g0875700	-1.06535	0.0434291	down
Os05g0367400	1.73151	6.27e-10	up	Os06g0553100	3.19794	1.51e-10	up	Os01g0889400	-1.10504	0.126412	down
Os05g0368100	3.52982	9e-11	up	Os06g0553550	4.54226	8.21e-06	up	Os01g0896300	-2.64981	8.34e-06	down
Os05g0370700	4.46218	2.16e-14	up	Os06g0554200	1.87036	0.00499981	up	Os01g0896400	-3.26005	3.1e-06	down
Os05g0373900	2.33313	2.05e-07	up	Os06g0558300	2.23446	0.0262267	up	Os01g0898400	-1.37346	0.0200147	down
Os05g0375400	2.67797	2.78e-13	up	Os06g0559400	2.05028	4.6e-07	up	Os01g0901000	-1.03317	0.00119935	down
Os05g0389800	2.80735	3.24e-07	up	Os06g0561000	4.15405	3.66e-60	up	Os01g0901700	-1.22487	0.110832	down
Os05g0392700	2.50193	6.93e-42	up	Os06g0562200	1.20163	0.0127865	up	Os01g0904400	-2.13876	0.00296311	down
Os05g0393200	1.07566	0.00740002	up	Os06g0564700	3.87186	1.13e-26	up	Os01g0906000	-1.2854	0.0782317	down
Os05g0399300	1.19925	0.0025211	up	Os06g0573500	3.90689	1.68e-07	up	Os01g0908600	-2.08117	4.93e-05	down
Os05g0402900	3.34483	2.6e-21	up	Os06g0573600	1.26977	5.17e-05	up	Os01g0913100	-1.05045	0.0282502	down
Os05g0405000	3.25188	1.29e-27	up	Os06g0575500	1.1882	0.110026	up	Os01g0914000	-3.51873	5.85e-06	down
Os05g0405900	1.22334	1.05e-06	up	Os06g0589300	1.07505	0.00496577	up	Os01g0914400	-2	0.0224433	down
Os05g0406100	1.04148	0.201367	up	Os06g0592500	3.04103	4.26e-05	up	Os01g0917500	-1.10236	0.0405912	down
Os05g0407100	1.78943	4.39e-07	up	Os06g0603300	1.34042	0.0172466	up	Os01g0923200	-1.58496	0.124515	down
Os05g0407500	1.58578	7.15e-10	up	Os06g0604200	2.64431	4.81e-08	up	Os01g0924200	-1.0363	0.113681	down
Os05g0411600	1.32647	7.58e-14	up	Os06g0604300	1.66757	0.100403	up	Os01g0925400	-1.0479	0.0113498	down
Os05g0417600	1.03068	0.0044294	up	Os06g0604600	1.218	8.37e-05	up	Os01g0927000	-1.61577	0.00176408	down
Os05g0419200	1.08007	3.84e-10	up	Os06g0623600	1.33653	2.04e-09	up	Os01g0929000	-1.60486	0.00628832	down
Os05g0419600	1.19715	4.91e-05	up	Os06g0625700	1.78427	0.00505711	up	Os01g0931200	-3.20915	3.87e-08	down
Os05g0421450	4.36209	8.79e-62	up	Os06g0625800	1.74975	2.08e-08	up	Os01g0935200	-1.26303	0.253464	down
Os05g0421600	4.81654	5.56e-34	up	Os06g0625900	1.82031	1.78e-10	up	Os01g0935800	-1.76553	0.00118655	down
Os05g0421900	2.47369	3.16e-06	up	Os06g0626050	1.87583	1.74e-05	up	Os01g0938200	-1.06653	0.000558118	down
Os05g0425700	1.16237	2.01e-09	up	Os06g0626600	3.65294	8.89e-07	up	Os01g0941800	-1.33407	0.167174	down
Os05g0426000	1.41973	5.07e-05	up	Os06g0631800	1.46395	0.0465446	up	Os01g0942200	-1.55141	0.0731881	down
Os05g0427200	1.0766	2.83e-12	up	Os06g0632200	1.3136	3.5e-05	up	Os01g0942300	-1.29146	0.0390376	down
Os05g0427400	1.30969	4.35e-05	up	Os06g0637400	1.6802	7.05e-05	up	Os01g0946500	-1.10497	0.0429351	down
Os05g0431700	1.55923	0.206033	up	Os06g0637500	2.86845	3.64e-31	up	Os01g0950700	-1.47573	0.0817435	down
Os05g0437050	4.36257	3.84e-09	up	Os06g0643500	2.3839	0.0001	up	Os01g0952100	-1.10806	0.0390573	down
Os05g0437100	4.66838	1.15e-12	up	Os06g0646700	1.26329	2.5e-16	up	Os01g0954500	-1.38618	0.0158275	down
Os05g0438600	2.4576	2.06e-46	up	Os06g0649700	1.58582	1.04e-09	up	Os01g0957100	-2.31639	2.09e-05	down
Os05g0438800	2.42347	8.46e-24	up	Os06g0650300	3.83996	1.1e-05	up	Os01g0957200	-1.02046	0.315795	down
Os05g0442400	6.853	3.92e-40	up	Os06g0650900	1.44198	3.21e-05	up	Os01g0957500	-1.25939	0.033201	down
Os05g0444200	2.62418	2.32e-24	up	Os06g0651200	1.57984	9.69e-05	up	Os01g0962600	-1.36751	0.127512	down
Os05g0447700	1.45741	2.32e-06	up	Os06g0652250	2.29956	3.6e-05	up	Os01g0963800	-3.45557	0.000156907	down
Os05g0449200	1.196	0.0052235	up	Os06g0654400	1.62803	3.68e-05	up	Os01g0964133	-1.02553	0.411009	down
Os05g0454500	1.46576	1.95e-10	up	Os06g0655500	2.42084	0.00505711	up	Os01g0969100	-1.28813	1.74e-05	down
Os05g0457000	4.63227	5.35e-08	up	Os06g0659100	2.14568	0.0238057	up	Os01g0969700	-1.07635	0.246652	down
Os05g0457200	2.93074	4.89e-05	up	Os06g0660800	1.04924	0.00213169	up	Os01g0972300	-2.8679	0.00360146	down
Os05g0457800	1.01217	0.0208876	up	Os06g0661500	2.40315	0.000102276	up	Os01g0972900	-2.70261	7.51e-05	down
Os05g0460000	2.86006	4.53e-26	up	Os06g0661766	1.88376	3.1e-21	up	Os01g0973000	-1.62149	0.00338564	down
Os05g0462301	2.00426	3.75e-17	up	Os06g0662200	2.66928	1.05e-31	up	Os01g0973200	-2.29768	0.000173901	down
Os05g0462400	2.31657	1.95e-12	up	Os06g0662550	4.35638	3.63e-30	up	Os01g0974200	-2.5025	0.000920978	down
Os05g0463900	1.53787	2.57e-14	up	Os06g0664800	1.02915	0.0701352	up	Os01g0977100	-1.8243	0.00527051	down
Os05g0464001	1.4462	0.00234574	up	Os06g0665800	1.02399	4.59e-05	up	Os02g0101300	-1.6845	0.0109846	down
Os05g0468800	5.88157	3.56e-42	up	Os06g0666100	4.36025	4.2e-06	up	Os02g0101900	-1.71621	0.00135621	down
Os05g0470900	1.69316	8.31e-07	up	Os06g0666400	1.62294	2.09e-05	up	Os02g0102000	-1.10236	0.305217	down
Os05g0474600	1.73756	2.88e-07	up	Os06g0666500	2.1078	0.00317326	up	Os02g0102200	-1.60768	0.327362	down
Os05g0474800	3.71813	1.53e-20	up	Os06g0666800	2.42321	0.034554	up	Os02g0102300	-2.76939	0.000282479	down
Os05g0475300	1.41839	1.05e-08	up	Os06g0670300	1.05755	0.0120113	up	Os02g0106600	-1.24714	0.0447768	down
Os05g0475400	2.38082	2.14e-06	up	Os06g0671150	1.45943	0.0538307	up	Os02g0107200	-1.23947	0.184661	down
Os05g0475475	3.0523	2.55e-13	up	Os06g0672400	1.28318	0.00681323	up	Os02g0116300	-1.47705	0.0267085	down
Os05g0476700	2.88703	1.38e-36	up	Os06g0673800	1.51077	1.03e-06	up	Os02g0116800	-1.81662	0.0121081	down
Os05g0481500	1.78907	2.8e-26	up	Os06g0677300	1.09586	5.02e-05	up	Os02g0118400	-1.12847	0.00476494	down
Os05g0482400	2.36146	1.35e-06	up	Os06g0681100	1.07039	0.22988	up	Os02g0120800	-1.2208	0.00336538	down
Os05g0484800	2.49269	5.86e-10	up	Os06g0681200	3.74956	1.8e-12	up	Os02g0122700	-1.45297	0.0215746	down
Os05g0487300	2.03709	2.19e-15	up	Os06g0683000	1.20547	0.0726484	up	Os02g0128800	-1.2111	0.00658942	down
Os05g0489200	2.07259	3.93e-07	up	Os06g0683100	3.36419	8.13e-08	up	Os02g0133900	-1.28445	0.0946006	down
Os05g0491200	1.57421	2.93e-07	up	Os06g0683300	3.59117	2.88e-80	up	Os02g0135300	-2.37056	1.6e-05	down
Os05g0493100	2.04993	3.33e-10	up	Os06g0686400	1.60993	7.87e-07	up	Os02g0138000	-1.58046	0.021884	down
Os05g0493166	1.53766	0.0546402	up	Os06g0691400	1.25322	0.00752459	up	Os02g0139300	-1.54278	3.92e-05	down
Os05g0494100	1.0775	3.54e-05	up	Os06g0695400	4.9542	4.83e-11	up	Os02g0139400	-1.02666	0.0108686	down
Os05g0494200	1.55076	1.32e-09	up	Os06g0695500	3.22754	5.26e-09	up	Os02g0142950	-1.00581	0.112869	down
Os05g0494600	3.0294	1.1e-09	up	Os06g0695600	1.75981	2.72e-31	up	Os02g0143200	-1.67377	0.0167197	down
Os05g0495600	1.59771	1.22e-07	up	Os06g0695700	4.30212	1.11e-13	up	Os02g0148600	-2.73039	0.00134652	down
Os05g0495700	1.73432	6.62e-14	up	Os06g0696600	3.47825	1.24e-27	up	Os02g0158800	-1.33963	0.0082303	down
Os05g0495900	2.39037	2.6e-16	up	Os06g0697000	2.83564	4.62e-13	up	Os02g0159000	-1.46529	0.0816372	down
Os05g0498400	1.22999	2.03e-15	up	Os06g0697200	1.86994	0.016115	up	Os02g0161800	-2.06088	0.000158592	down
Os05g0499600	1.74956	8.48e-12	up	Os06g0698300	1.65066	9.85e-11	up	Os02g0162200	-1.69561	0.0061555	down
Os05g0499800	1.53051	3.64e-14	up	Os06g0698674	1.85415	0.000231582	up	Os02g0165500	-4.92656	4.92e-09	down
Os05g0500200	2.31436	2.82e-23	up	Os06g0698748	1.03743	9.62e-05	up	Os02g0166800	-2.99247	9.47e-05	down
Os05g0501700	1.36171	0.0266401	up	Os06g0698785	1.08746	0.00336024	up	Os02g0170100	-1.01003	0.0280622	down
Os05g0506000	1.45363	5.93e-11	up	Os06g0700550	2.55459	0.00320879	up	Os02g0170701	-2.8413	0.0191049	down
Os05g0508800	1.18702	4.06e-18	up	Os06g0703800	1.3474	3.06e-19	up	Os02g0172800	-5.22496	2.9e-05	down
Os05g0509500	1.29871	0.00849351	up	Os06g0705400	1.27026	0.102416	up	Os02g0174000	-1.0894	0.166621	down
Os05g0510100	2.83897	5.79e-06	up	Os06g0708000	1.15422	2.86e-10	up	Os02g0175400	-1.05452	0.00639999	down
Os05g0510600	4.79099	1.14e-20	up	Os06g0710001	1.93782	2.2e-05	up	Os02g0177300	-3.06228	0.00500861	down
Os05g0513400	1.31015	0.000248426	up	Os06g0710300	1.31859	6.12e-07	up	Os02g0178500	-1.58496	0.00023888	down
Os05g0513900	1.09467	0.00858937	up	Os06g0710700	1.822	0.000212506	up	Os02g0179400	-3.57923	4.87e-05	down
Os05g0514200	1.19994	0.000825278	up	Os06g0711700	1.38702	0.0226864	up	Os02g0179500	-1.43072	0.000821089	down
Os05g0514600	3.53249	0.000658788	up	Os06g0712300	1.00835	1.14e-11	up	Os02g0179600	-1.90541	2.33e-05	down
Os05g0514800	6.07146	8.84e-12	up	Os06g0713000	1.29402	9.3e-05	up	Os02g0180400	-3.97728	0.00215367	down
Os05g0515200	7.13166	4.77e-31	up	Os06g0713100	1.20254	4.84e-09	up	Os02g0186100	-1.40671	0.0987111	down
Os05g0516600	1.30064	1.3e-12	up	Os06g0713800	1.24793	7.16e-05	up	Os02g0187700	-1.03582	0.00405627	down
Os05g0516700	3.64577	1.4e-15	up	Os06g0718300	3.078	0.000340808	up	Os02g0188500	-3	0.000317265	down
Os05g0519000	1.35621	4.37e-14	up	Os06g0724800	1.62727	0.00234534	up	Os02g0190500	-1.63227	0.00308392	down
Os05g0519300	1.25584	0.000638903	up	Os06g0725000	2.76301	1.19e-22	up	Os02g0191800	-2.51957	1.91e-08	down
Os05g0520600	1.37156	0.0129864	up	Os06g0725200	2.98888	1.92e-14	up	Os02g0192001	-3.74416	0.00276551	down
Os05g0522600	3.39363	1.2e-26	up	Os06g0726100	2.05627	0.00456408	up	Os02g0192500	-1.79668	0.0136837	down
Os05g0524100	2.0557	2.57e-17	up	Os06g0726200	2.08479	6.2e-08	up	Os02g0193600	-3.30914	7.36e-07	down
Os05g0524400	1.12442	1.63e-09	up	Os06g0727200	1.2373	1.63e-11	up	Os02g0193732	-2.16992	0.0165848	down
Os05g0525900	1.58709	1.52e-06	up	Os07g0100200	1.17052	0.000866681	up	Os02g0198400	-1.6449	3.91e-05	down
Os05g0526700	2.61813	9.5e-10	up	Os07g0103100	1.02878	0.0065306	up	Os02g0200800	-1.36863	0.00333112	down
Os05g0526800	1.55348	0.000844665	up	Os07g0106900	2.91561	2.45e-09	up	Os02g0205200	-2.21527	0.00356912	down
Os05g0527000	3.52356	9.68e-08	up	Os07g0107800	2.16311	0.00306928	up	Os02g0226600	-2.67948	0.00946478	down
Os05g0527200	2.26589	1.15e-06	up	Os07g0108800	2.23973	1.92e-10	up	Os02g0228900	-2	0.000749949	down
Os05g0529200	2.96769	3.89e-22	up	Os07g0115500	2.02332	8.54e-05	up	Os02g0230875	-1.2303	0.258555	down
Os05g0529400	1.20282	0.000153492	up	Os07g0119800	1.94877	0.00228075	up	Os02g0233200	-1.40704	0.0130067	down
Os05g0529700	3.05759	4.43e-19	up	Os07g0121100	2.20163	0.000926702	up	Os02g0234200	-1.48446	0.0237574	down
Os05g0530400	1.93707	1.84e-09	up	Os07g0124750	3	0.00327271	up	Os02g0236000	-1.36592	1.99e-05	down
Os05g0531700	2.88452	0.0136699	up	Os07g0124900	8.46196	0.00170633	up	Os02g0237100	-3.33498	1.27e-08	down
Os05g0533700	1.353	5.81e-08	up	Os07g0129100	1.30985	0.15762	up	Os02g0247200	-1.42521	0.00473054	down
Os05g0534400	2.32193	2.86e-17	up	Os07g0129700	4.45943	8.61e-05	up	Os02g0258200	-3.02898	8.33e-08	down
Os05g0535600	1.21924	0.00340301	up	Os07g0134600	1.95496	3.3e-07	up	Os02g0258250	-3.01296	3.64e-05	down
Os05g0536200	1.08283	0.0281407	up	Os07g0141100	1.67807	4.32e-05	up	Os02g0258300	-2.09155	0.000215426	down
Os05g0537100	2.41181	1.22e-14	up	Os07g0147550	5.24219	1.4e-39	up	Os02g0264800	-1.94048	0.0212172	down
Os05g0537400	1.50983	4.1e-08	up	Os07g0153000	2.10962	0.00905871	up	Os02g0265800	-1.44294	0.114565	down
Os05g0539800	2.03462	4.48e-28	up	Os07g0158400	1.05445	0.108586	up	Os02g0273900	-2.16992	0.0150155	down
Os05g0540000	1.27416	2.33e-18	up	Os07g0159900	1.24404	4.44e-05	up	Os02g0285300	-1.06804	0.107162	down
Os05g0541100	1.98063	5.17e-08	up	Os07g0162100	1.28011	0.093786	up	Os02g0287000	-1.02226	0.00113384	down
Os05g0541200	1.53312	2.3e-07	up	Os07g0162400	1.30748	0.000486462	up	Os02g0289500	-1.03342	0.15339	down
Os05g0541400	3.55485	3.2e-31	up	Os07g0165650	1.07039	0.0755998	up	Os02g0290500	-1.08767	0.00674853	down
Os05g0541700	1.53152	1.24e-05	up	Os07g0169600	1.88288	3.5e-18	up	Os02g0291000	-1.03059	0.0176853	down
Os05g0542150	4.02066	1.36e-14	up	Os07g0170100	1.67802	2.38e-28	up	Os02g0299200	-1.09823	0.0129925	down
Os05g0542200	4.27493	5.21e-134	up	Os07g0175600	1.48339	1.23e-05	up	Os02g0302700	-1.16722	0.00183143	down
Os05g0542500	5.50682	1.12e-24	up	Os07g0176500	1.19033	0.017533	up	Os02g0308800	-1.63309	0.033201	down
Os05g0542600	2.07529	0.000154372	up	Os07g0176600	1.97299	3.62e-07	up	Os02g0321900	-1.17201	0.000522559	down
Os05g0542732	1.31962	0.00468008	up	Os07g0182100	1.64355	3.56e-06	up	Os02g0439200	-1.74108	0.00037281	down
Os05g0542800	1.46432	8.25e-09	up	Os07g0187200	1.47916	4.34e-18	up	Os02g0450000	-1.87127	0.000437339	down
Os05g0545300	2.18012	1.77e-05	up	Os07g0187400	1.39491	1.7e-08	up	Os02g0453500	-1.34754	0.00300364	down
Os05g0545400	2.4001	3.58e-18	up	Os07g0188000	1.70044	0.229861	up	Os02g0459300	-2.79077	6.73e-05	down
Os05g0549100	1.55284	0.00180755	up	Os07g0188800	1.27636	5.01e-15	up	Os02g0464900	-3.96743	0.000984112	down
Os05g0549800	2.01743	1.86e-10	up	Os07g0190600	4.57289	3.6e-07	up	Os02g0469300	-1.05649	0.0321321	down
Os05g0549900	1.02903	0.000183508	up	Os07g0192000	2.46978	2.78e-15	up	Os02g0479300	-3.0761	1.64e-05	down
Os05g0550000	2.33394	7.88e-15	up	Os07g0194300	2.07682	0.00213223	up	Os02g0489800	-2.68557	0.000983487	down
Os05g0550700	1.10257	0.000862302	up	Os07g0194800	1.92573	5.76e-16	up	Os02g0503350	-1.50986	0.116429	down
Os05g0550800	3.45081	2.62e-19	up	Os07g0201500	1.05889	0.267494	up	Os02g0505500	-2.46173	0.000636204	down
Os05g0552100	1.87778	6.88e-09	up	Os07g0206700	1.70996	8.37e-07	up	Os02g0507100	-1.6926	0.0125845	down
Os05g0552800	3.69249	9.63e-08	up	Os07g0207301	1.19502	0.0204583	up	Os02g0507600	-2.25716	0.000689053	down
Os05g0553400	1.71351	1.25e-10	up	Os07g0213500	1.39387	4.29e-12	up	Os02g0511600	-1.31411	0.110563	down
Os05g0554000	1.6015	1.25e-09	up	Os07g0225300	1.51612	1.59e-07	up	Os02g0511900	-2.14136	0.00265973	down
Os05g0554601	2.46815	0.00234787	up	Os07g0227600	1.34531	0.000350871	up	Os02g0511901	-2.14775	0.000273767	down
Os05g0556000	1.91431	1.01e-16	up	Os07g0240400	1.29793	0.0665129	up	Os02g0512400	-3.99178	0.000333469	down
Os05g0557200	1.09973	2.9e-14	up	Os07g0243200	1.97198	0.0829448	up	Os02g0516400	-1.91754	0.00639999	down
Os05g0559400	1.29065	1.51e-11	up	Os07g0245100	5.43438	8.34e-82	up	Os02g0519700	-1.45317	0.0164939	down
Os05g0560100	1.10236	0.0635914	up	Os07g0249900	1.48543	0.0202284	up	Os02g0524800	-1.44057	0.0310223	down
Os05g0560300	1.55808	9.3e-05	up	Os07g0267200	1.08746	0.0211051	up	Os02g0525100	-1.43888	0.0974825	down
Os05g0560400	1.23496	0.0010514	up	Os07g0281700	1.9927	1.54e-06	up	Os02g0529700	-1.48635	0.015187	down
Os05g0560500	1.62041	0.0157774	up	Os07g0281800	1.23456	1.73e-07	up	Os02g0530500	-1.35548	0.301763	down
Os05g0561600	2.09419	6.59e-26	up	Os07g0294800	1.71159	5.32e-17	up	Os02g0531600	-4.07325	8.32e-07	down
Os05g0562300	2.40842	9.63e-17	up	Os07g0408400	1.70044	0.0404258	up	Os02g0537000	-1.39402	0.0581193	down
Os05g0563900	1.69753	0.0094265	up	Os07g0410300	3.03953	4.68e-07	up	Os02g0537400	-2.08179	0.101332	down
Os05g0565900	1.86724	0.000208124	up	Os07g0410700	2.30256	6.19e-05	up	Os02g0537775	-3.12749	0.0032189	down
Os05g0566200	1.11784	0.0195413	up	Os07g0418500	1.65992	0.0315908	up	Os02g0537800	-3.45943	0.000406719	down
Os05g0568100	2.63717	3.83e-21	up	Os07g0438700	1.84946	2.5e-10	up	Os02g0538700	-1.09651	0.378949	down
Os05g0569300	2.31523	1.8e-27	up	Os07g0440100	1.16636	0.236116	up	Os02g0538900	-1.37346	0.0154259	down
Os05g0569400	2.47131	9.68e-07	up	Os07g0445800	4.60881	9.76e-06	up	Os02g0541500	-1.8429	0.0841967	down
Os05g0572000	3.66107	7.68e-13	up	Os07g0461950	2.23657	0.00973671	up	Os02g0548700	-1.12475	0.0478864	down
Os05g0572700	4.73697	2.26e-13	up	Os07g0480800	1.47921	0.0047795	up	Os02g0552700	-2.70044	0.00637365	down
Os05g0573300	1.94023	6.29e-12	up	Os07g0486500	1.52509	0.0319245	up	Os02g0554200	-1.40939	0.116144	down
Os05g0574600	3.6212	9.51e-16	up	Os07g0491900	1.35614	0.000263984	up	Os02g0556900	-1.20436	0.00103387	down
Os05g0574700	1.24448	0.00668874	up	Os07g0496250	1.51873	2.18e-06	up	Os02g0558600	-2.04064	0.000589192	down
Os05g0575000	5.6104	3.35e-26	up	Os07g0506600	1.29562	0.00036955	up	Os02g0572600	-2.14684	0.000105013	down
Os05g0576500	1.26746	1.88e-05	up	Os07g0508700	1.13839	0.00131975	up	Os02g0574000	-2.02857	0.0128865	down
Os05g0576600	3.10277	4.08e-09	up	Os07g0509800	1.54832	7.58e-09	up	Os02g0580400	-1.24462	0.0142006	down
Os05g0577500	1.49354	0.0114233	up	Os07g0511100	2.45768	5.97e-05	up	Os02g0582900	-1.07382	0.0368799	down
Os05g0578100	2.34577	1.42e-15	up	Os07g0516200	1.69654	0.00036322	up	Os02g0588500	-1.08308	0.157143	down
Os05g0578500	3.03223	2.05e-17	up	Os07g0516300	1.80953	5.31e-07	up	Os02g0591500	-2.65208	0.000363347	down
Os05g0582500	4.9557	6.44e-18	up	Os07g0516400	2.18286	8.74e-07	up	Os02g0597700	-2.32819	0.00157375	down
Os05g0582600	3.04924	1.84e-08	up	Os07g0518100	1.31639	0.0253869	up	Os02g0601700	-1.17206	0.0280275	down
Os05g0583000	3.64035	5.75e-26	up	Os07g0526400	2.90925	6.73e-13	up	Os02g0602000	-3.3322	0.000128639	down
Os05g0586300	1.12056	0.039178	up	Os07g0526600	3.38145	7.1e-17	up	Os02g0606700	-3.36177	5.51e-09	down
Os05g0586500	2.8679	2.68e-09	up	Os07g0529000	4.92601	5.45e-19	up	Os02g0613900	-2.27983	0.00019729	down
Os05g0586600	3.86906	2.04e-27	up	Os07g0531500	1.33442	0.137417	up	Os02g0619600	-1.53533	0.0797609	down
Os05g0588700	1.51304	1.56e-14	up	Os07g0535800	1.3861	2.15e-05	up	Os02g0620000	-2.07241	0.0113031	down
Os05g0588900	2.36293	9.55e-14	up	Os07g0537500	2.152	0.00136118	up	Os02g0620200	-1.11898	0.0923157	down
Os05g0593000	1.19416	1.5e-05	up	Os07g0537600	2.99537	2.94e-12	up	Os02g0621300	-2.6191	0.000256904	down
Os05g0594700	1.4251	1.59e-09	up	Os07g0537900	1.16595	0.000544706	up	Os02g0623400	-2.66718	6.47e-05	down
Os05g0595100	3.68889	1.61e-26	up	Os07g0538000	1.91681	0.000715056	up	Os02g0625900	-4.12338	2.46e-05	down
Os05g0595200	3.06301	1.36e-08	up	Os07g0538700	3.59042	1.1e-28	up	Os02g0628000	-3.71272	1.49e-05	down
Os06g0101300	1.11419	0.00014205	up	Os07g0539100	2.57837	2.73e-19	up	Os02g0628600	-1.35813	1.16e-05	down
Os06g0103300	1.67203	0.000154078	up	Os07g0539300	1.42682	5.05e-06	up	Os02g0635800	-1.68563	0.024715	down
Os06g0103500	1.23511	1.06e-15	up	Os07g0542400	2.02512	3.65e-06	up	Os02g0637200	-1.63743	0.15201	down
Os06g0105400	1.55617	7.99e-18	up	Os07g0550500	2.33496	5.66e-10	up	Os02g0638200	-2.64572	9.71e-06	down
Os06g0111500	1.35403	0.00181866	up	Os07g0550600	3.11548	8.85e-06	up	Os02g0639500	-1.54362	0.0881374	down
Os06g0115300	1.09627	0.00691256	up	Os07g0558900	3.36923	8.92e-05	up	Os02g0639600	-1.96294	0.00883404	down
Os06g0116500	1.24625	4.08e-08	up	Os07g0559100	2.98326	6.19e-07	up	Os02g0642600	-2.61143	0.0176853	down
Os06g0116933	4.05062	5.08e-05	up	Os07g0559700	2.23848	6.02e-09	up	Os02g0643200	-5.24792	0.00038869	down
Os06g0125800	1.11548	4.68e-05	up	Os07g0561300	1.5025	4.88e-06	up	Os02g0643900	-1.42146	0.0770153	down
Os06g0127000	1.63547	1.65e-21	up	Os07g0563300	1.72067	0.00297959	up	Os02g0645000	-2.58496	0.00692164	down
Os06g0127100	6.62449	9.65e-18	up	Os07g0563350	1.27505	3.06e-14	up	Os02g0648300	-1.42849	0.00324175	down
Os06g0127500	1.37242	3.2e-06	up	Os07g0564500	2.79808	2.4e-17	up	Os02g0651200	-1.19794	0.192755	down
Os06g0128300	1.17659	1.21e-12	up	Os07g0566150	2.54889	0.00104011	up	Os02g0652100	-1.84708	0.034062	down
Os06g0128800	2.26053	5.54e-05	up	Os07g0568700	2.83839	4.32e-05	up	Os02g0654000	-1.50696	0.0698872	down
Os06g0129400	3.78694	1.41e-109	up	Os07g0571500	1.00403	0.00706774	up	Os02g0656100	-2.75161	0.000351175	down
Os06g0129900	1.76284	6.73e-12	up	Os07g0573200	3.75197	1.33e-10	up	Os02g0656600	-1.36595	0.022661	down
Os06g0130400	1.12113	0.00117367	up	Os07g0573900	2.28151	0.0413947	up	Os02g0657000	-1.40846	0.0276004	down
Os06g0131350	1.2303	0.0179673	up	Os07g0575900	4.75006	5.27e-62	up	Os02g0662000	-3.67646	3.33e-09	down
Os06g0132550	1.08122	0.0513413	up	Os07g0581700	4.66296	0.000261458	up	Os02g0663300	-1.79256	0.0191217	down
Os06g0133200	1.42696	0.0244446	up	Os07g0584000	1.36917	1.72e-10	up	Os02g0667100	-1.1289	0.055837	down
Os06g0133400	1.47597	5.32e-10	up	Os07g0585500	1.23346	0.000120141	up	Os02g0667300	-1.03263	0.0452236	down
Os06g0133500	3.19056	6.37e-22	up	Os07g0585700	3.93074	0.00033882	up	Os02g0667600	-3.22239	0.00117772	down
Os06g0133900	1.85428	1.21e-16	up	Os07g0587300	2.66513	3.55e-06	up	Os02g0668000	-2.15056	3.5e-05	down
Os06g0139800	1.84942	2.39e-14	up	Os07g0589600	1.59172	0.00486993	up	Os02g0669000	-2.52745	1.88e-06	down
Os06g0140800	1.27387	3.7e-08	up	Os07g0592100	4.37697	7.66e-13	up	Os02g0669100	-1.08808	2.77e-05	down
Os06g0140900	1.45917	4.12e-06	up	Os07g0593332	1.05451	0.0244362	up	Os02g0669700	-2.48113	4.47e-05	down
Os06g0143400	2.54195	1.22e-20	up	Os07g0593400	1.23053	0.00500106	up	Os02g0669900	-2.34792	3.35e-06	down
Os06g0145200	2.28379	0.000393547	up	Os07g0597200	1.99411	9.47e-06	up	Os02g0670400	-1.76744	1.64e-05	down
Os06g0146250	1.02735	0.00144819	up	Os07g0601900	1.01021	0.190397	up	Os02g0671300	-2.06926	1.08e-06	down
Os06g0147250	2.074	0.000185321	up	Os07g0602700	1.39665	0.000123506	up	Os02g0673100	-1.98423	0.0189768	down
Os06g0154200	1.55243	3.43e-08	up	Os07g0602900	1.34883	0.00142536	up	Os02g0673700	-1.1386	0.000114704	down
Os06g0154400	1.38117	4.29e-05	up	Os07g0603600	1.22203	0.000518198	up	Os02g0678800	-2.82038	0.00717372	down
Os06g0156400	3.54057	3.58e-05	up	Os07g0606900	2.89209	5.13e-13	up	Os02g0684500	-2.75527	2.93e-06	down
Os06g0157000	2.50977	3.34e-21	up	Os07g0607400	2.64245	2.22e-10	up	Os02g0686300	-1.12029	0.00356912	down
Os06g0158000	1.3884	0.000575714	up	Os07g0613800	2.33054	0.000143999	up	Os02g0689900	-1.89468	0.000236736	down
Os06g0158100	2.81385	6.45e-14	up	Os07g0614000	1.74522	0.00058157	up	Os02g0691500	-1.79055	0.0153134	down
Os06g0164500	1.05744	0.0115391	up	Os07g0615200	1.02383	4.48e-17	up	Os02g0695600	-1.02815	0.00153258	down
Os06g0166200	1.04891	0.29007	up	Os07g0617000	2.16315	4.4e-15	up	Os02g0696500	-1.27232	0.0125257	down
Os06g0166400	3.20827	1.1e-09	up	Os07g0617700	1.15347	0.00113089	up	Os02g0697400	-1.1394	0.0816269	down
Os06g0166900	1.84108	7.83e-17	up	Os07g0618000	1.76768	5.73e-05	up	Os02g0699433	-2.67362	8.61e-06	down
Os06g0172800	3.02015	2.94e-41	up	Os07g0619500	1.24662	0.000241395	up	Os02g0699466	-2.69249	0.00014609	down
Os06g0174300	1.86531	3.14e-06	up	Os07g0622200	1.245	0.000443714	up	Os02g0699500	-2.44746	0.000969553	down
Os06g0175400	1.44746	1.04e-05	up	Os07g0626500	1.13981	0.0107539	up	Os02g0699700	-2.64895	0.0258237	down
Os06g0179700	1.00223	8.98e-08	up	Os07g0629500	5.17564	1.26e-23	up	Os02g0700100	-2.73186	1.13e-11	down
Os06g0181800	3.61353	6.78e-11	up	Os07g0630900	1.38326	0.000188146	up	Os02g0701300	-2.48543	0.000493137	down
Os06g0191500	5.08746	2e-14	up	Os07g0637000	1.64268	5.53e-06	up	Os02g0702600	-2.21764	0.000800246	down
Os06g0192800	2.55216	9.31e-12	up	Os07g0637300	1.91081	4.01e-15	up	Os02g0705500	-1.18043	1.29e-05	down
Os06g0195800	3.47131	8.06e-17	up	Os07g0638100	2.26688	3.48e-17	up	Os02g0706600	-1.62492	0.0361089	down
Os06g0196200	3.8413	1.29e-05	up	Os07g0642200	1.28278	0.00122468	up	Os02g0707000	-1.02975	0.200085	down
Os06g0196700	1.48906	1.57e-05	up	Os07g0645300	2.44556	2.16e-10	up	Os02g0709600	-1.40439	0.0466269	down
Os06g0199400	2.01311	1.98e-13	up	Os07g0655300	1.21258	0.0014807	up	Os02g0710700	-3.03659	1.41e-06	down
Os06g0200350	1.21412	0.0163222	up	Os07g0656200	2.1375	1.12e-08	up	Os02g0714200	-1.54657	0.00110674	down
Os06g0202600	3.19264	2.73e-05	up	Os07g0661400	1.42064	1.63e-10	up	Os02g0717200	-1.22239	0.014823	down
Os06g0202700	2.03747	2.36e-06	up	Os07g0663800	1.95411	2.36e-38	up	Os02g0719000	-1.41923	0.00653423	down
Os06g0203600	3.42706	3.23e-41	up	Os07g0664200	2.31944	1.79e-15	up	Os02g0719700	-1.29818	0.154028	down
Os06g0206900	1.16733	0.0104563	up	Os07g0664600	2.22597	5.34e-15	up	Os02g0720200	-1.5527	5.78e-05	down
Os06g0207000	1.81245	8.39e-12	up	Os07g0666900	2.74311	4.62e-32	up	Os02g0726500	-1.0187	0.0167609	down
Os06g0207200	2.30518	5.89e-08	up	Os07g0667900	1.06822	0.0181926	up	Os02g0728001	-2.08746	0.00546879	down
Os06g0207950	1.86014	1.17e-05	up	Os07g0673200	2.61763	1.17e-14	up	Os02g0728500	-1.54844	0.0223066	down
Os06g0208700	2.24829	5.72e-12	up	Os07g0673400	1.10121	0.0138853	up	Os02g0730000	-1.21866	0.0685054	down
Os06g0214300	1.90182	8e-05	up	Os07g0677100	2.60808	2.02e-11	up	Os02g0730400	-2.46317	0.000431217	down
Os06g0214850	1.12277	5.02e-06	up	Os07g0677900	1.59826	0.00578441	up	Os02g0731400	-1.97837	8.53e-05	down
Os06g0218300	3.35122	3.35e-19	up	Os07g0678300	3.36509	1.87e-46	up	Os02g0732200	-1.36995	0.108247	down
Os06g0220000	1.19878	0.11787	up	Os07g0679000	1.16601	0.00364371	up	Os02g0732350	-1.95693	0.18145	down
Os06g0220500	1.95217	1.46e-05	up	Os07g0679300	1.36692	8.26e-21	up	Os02g0732600	-1.01465	0.373899	down
Os06g0220900	4.37628	9.93e-17	up	Os07g0679500	2.41504	0.00111343	up	Os02g0733300	-3.12839	1.64e-05	down
Os06g0222400	1.35423	9.63e-06	up	Os07g0680800	1.08172	0.09888	up	Os02g0733400	-2.41504	0.00142096	down
Os06g0223700	2.99275	1.82e-15	up	Os07g0682800	1.05559	0.0133433	up	Os02g0734800	-1.20769	0.0316039	down
Os06g0225800	2.06959	9.48e-15	up	Os07g0683200	1.21128	0.0140559	up	Os02g0739700	-2.65153	1.48e-07	down
Os06g0226050	3.77259	0.000146349	up	Os07g0683600	1.18114	0.000435394	up	Os02g0739900	-1.10226	0.0100323	down
Os06g0226950	1.54689	6.07e-06	up	Os07g0684800	2.93684	5.52e-40	up	Os02g0741800	-2.48065	0.000866664	down
Os06g0227500	6.25214	2.2e-18	up	Os07g0684900	1.2076	0.0184472	up	Os02g0742700	-1.37602	0.0324287	down
Os06g0229066	3.1565	3.36e-06	up	Os07g0685700	1.26532	0.000182608	up	Os02g0742800	-2.51096	0.000579838	down
Os06g0231600	1.77761	6.72e-06	up	Os07g0686800	1.09311	0.00631556	up	Os02g0742900	-2.85148	0.00870929	down
Os06g0238000	1.01783	0.0256493	up	Os07g0687900	1.04852	0.00103735	up	Os02g0747400	-1.82103	0.000675103	down
Os06g0239100	1.6384	0.000103527	up	Os07g0688200	1.66513	3.18e-10	up	Os02g0747900	-1.63286	0.0247916	down
Os06g0239700	1.77299	1.1e-07	up	Os07g0691300	2.0785	2.22e-15	up	Os02g0748800	-1.48607	7.93e-06	down
Os06g0242700	5.16992	4.78e-19	up	Os07g0691600	5.20387	6.24e-16	up	Os02g0751100	-1.69942	0.0120012	down
Os06g0244000	4.21832	1.33e-23	up	Os07g0692600	2.88752	0.0228836	up	Os02g0751300	-1.11548	0.0272219	down
Os06g0246500	2.10579	3.89e-07	up	Os07g0693500	1.77781	1.32e-29	up	Os02g0752300	-3.08943	0.00135785	down
Os06g0248500	3.13018	2.93e-15	up	Os07g0694600	1.12264	3.29e-05	up	Os02g0753400	-1.07179	0.124157	down
Os06g0248600	3.62449	0.000480546	up	Os08g0101000	1.12065	0.000141828	up	Os02g0754500	-1.04906	0.0944536	down
Os06g0249350	5.45184	2.3e-34	up	Os08g0105700	3.18586	0.00517729	up	Os02g0756100	-1.89628	0.0133249	down
Os06g0250600	4.99515	4.03e-117	up	Os08g0108001	2.2206	0.00035162	up	Os02g0757100	-1.82443	0.000201913	down
Os06g0251100	1.81237	0.000442847	up	Os08g0110600	3.80735	0.000379634	up	Os02g0760200	-1.86718	0.000700046	down
Os06g0252300	1.11806	3.83e-05	up	Os08g0110700	1.044	4.83e-05	up	Os02g0762200	-1.63113	0.0882119	down
Os06g0253100	2.52526	7.36e-08	up	Os08g0112300	4.18508	3.5e-16	up	Os02g0762800	-1.94404	0.0064207	down
Os06g0253350	2.39689	2.38e-08	up	Os08g0114300	1.40008	0.00750548	up	Os02g0764100	-1.25119	1.29e-05	down
Os06g0254300	1.02489	0.00424786	up	Os08g0115200	2.18737	0.00231283	up	Os02g0764400	-1.76553	0.110852	down
Os06g0258900	1.17491	5.17e-09	up	Os08g0118000	1.0217	3.48e-11	up	Os02g0768300	-3.39689	4.61e-07	down
Os06g0259000	1.35775	6.42e-07	up	Os08g0120600	2.30976	2.21e-18	up	Os02g0769200	-2.58114	0.00110864	down
Os06g0260000	2.45424	6.52e-11	up	Os08g0126500	2.5325	0.0001601	up	Os02g0770700	-1.41746	0.0554717	down
Os06g0264500	1.81975	1.21e-08	up	Os08g0127100	1.08687	0.0298752	up	Os02g0771400	-1.19465	0.0382665	down
Os06g0268700	1.53842	0.00342132	up	Os08g0130000	2.02553	3.11e-07	up	Os02g0771700	-2.17326	5.67e-05	down
Os06g0270200	2.56972	2.48e-21	up	Os08g0137800	2.09998	2.18e-07	up	Os02g0773200	-1.97085	0.0116464	down
Os06g0275800	1.72284	3.28e-11	up	Os08g0137900	1.81291	8.13e-05	up	Os02g0773600	-2.27753	0.000986505	down
Os06g0282000	3.6908	1.45e-19	up	Os08g0138900	1.49452	0.107347	up	Os02g0775400	-1.17038	0.000608214	down
Os06g0282400	1.86994	0.0450961	up	Os08g0140300	1.95142	1.04e-09	up	Os02g0776900	-3.56071	1.7e-06	down
Os06g0291500	1.80468	0.0193204	up	Os08g0140500	1.30366	NA	up	Os02g0777400	-1.81866	0.0175997	down
Os06g0297800	1.09567	0.000356797	up	Os08g0141400	2.5046	1.98e-16	up	Os02g0781400	-1.56845	5.17e-05	down
Os06g0299200	2.69515	7.9e-10	up	Os08g0143600	3.47317	2.63e-05	up	Os02g0782900	-4.078	6.63e-08	down
Os06g0301100	1.38416	1.19e-10	up	Os08g0143900	1.60459	6.21e-07	up	Os02g0783000	-3.04439	0.00345746	down
Os06g0308100	1.46533	2.81e-08	up	Os08g0144000	1.1972	2.25e-06	up	Os02g0786500	-1.57718	0.0442184	down
Os06g0313440	1.48146	0.0144615	up	Os08g0153900	2.18078	3.31e-05	up	Os02g0786900	-1.94937	0.0151769	down
Os06g0315000	3.3031	7.77e-13	up	Os08g0155550	1.34692	0.031987	up	Os02g0788133	-1.51221	0.144829	down
Os06g0316300	1.82917	0.000105999	up	Os08g0156600	1.17236	1.21e-09	up	Os02g0788600	-2.27785	9.15e-05	down
Os06g0326000	1.01398	0.00820517	up	Os08g0168000	1.45739	0.0108512	up	Os02g0792600	-1.93963	0.0214688	down
Os06g0341300	3.34792	7.41e-08	up	Os08g0168700	1.36613	0.00681323	up	Os02g0794500	-1.38578	0.0229715	down
Os06g0342200	1.24442	0.00160228	up	Os08g0170800	1.52692	6.04e-07	up	Os02g0797400	-2.49381	7.46e-05	down
Os06g0352200	1.23217	0.00235232	up	Os08g0174100	1.05063	0.386073	up	Os02g0804900	-1.79837	0.0866641	down
Os06g0354500	2.27624	6.89e-33	up	Os08g0180400	2.16046	0.00488159	up	Os02g0805200	-2.02645	4.75e-08	down
Os06g0354700	2.83066	3.66e-19	up	Os08g0181750	2.30485	7.56e-05	up	Os02g0809300	-3.83072	1.68e-06	down
Os06g0355300	1.99048	0.0260033	up	Os08g0189200	2.99469	4.69e-14	up	Os02g0809800	-1.99548	2.38e-07	down
Os06g0356800	5.01915	5.74e-84	up	Os08g0200750	2.1538	0.0225043	up	Os02g0809900	-2.78136	0.000820325	down
Os06g0486900	2.44184	0.00562457	up	Os08g0205800	2.81597	4.62e-22	up	Os02g0810500	-1.86507	1.27e-05	down
Os06g0496601	5.98299	1.67e-07	up	Os08g0206400	1.11708	0.00580409	up	Os02g0811000	-3.1587	7.3e-05	down
Os06g0498800	2.53279	5.81e-15	up	Os08g0230600	5.37069	3.08e-09	up	Os02g0813800	-1.70589	0.0240979	down
Os06g0499100	3.48856	4.11e-15	up	Os08g0237000	2.03565	7.8e-32	up	Os02g0814200	-2.13087	0.0182069	down
Os06g0501900	4.32066	5.15e-28	up	Os08g0237200	1.82515	5.71e-10	up	Os02g0816000	-4.75488	8.7e-05	down
Os06g0503400	1.83574	5.4e-13	up	Os08g0241400	2.65025	0.000119703	up	Os02g0816200	-1.05706	0.387612	down
Os06g0506600	2.60905	5.82e-27	up	Os08g0256000	1.96852	4.57e-09	up	Os02g0816400	-1.15709	0.0170167	down
Os06g0530300	1.37121	0.0016815	up	Os08g0262500	1.10812	0.336348	up	Os02g0823700	-1.95346	0.0316664	down
Os06g0530600	3.16829	4.25e-09	up	Os08g0270400	3.69778	8.65e-23	up	Os02g0829100	-2.16827	0.00482785	down
Os06g0531000	1.21824	0.00976758	up	Os08g0277200	2.36678	0.00113963	up	Os02g0830700	-1.8609	0.000262727	down
Os06g0543400	1.71329	0.0371647	up	Os08g0289000	1.37604	8.04e-08	up	Os02g0831400	-2.17632	0.00603475	down
Os06g0547400	4.88871	4.93e-63	up	Os08g0307601	1.62149	6.11e-05	up	Os02g0831500	-1.33238	0.101099	down
Os06g0549600	2.52607	4.92e-09	up	Os08g0315200	5.15987	2.93e-12	up	Os02g0834300	-3.09398	0.000659226	down
Os06g0549900	1.97924	5.9e-05	up	Os08g0320400	1.07425	0.000340501	up	Os03g0100010	-2.04103	0.00996859	down
Os06g0551400	1.08756	2.77e-11	up	Os08g0320500	1.03684	0.393583	up	Os03g0102700	-2.16678	7.4e-05	down
Os06g0553001	4.45943	6.01e-30	up	Os08g0323800	1.03966	0.226874	up	Os03g0103100	-1.58891	0.00787831	down
Os06g0553100	3.36923	1.44e-14	up	Os08g0334300	1.48543	0.000755292	up	Os03g0103800	-1.50361	3.36e-09	down
Os06g0554200	2.51589	3.15e-05	up	Os08g0335200	1.76867	0.00308074	up	Os03g0103900	-1.0902	0.021971	down
Os06g0554700	1.5285	4.08e-06	up	Os08g0335500	1.06839	0.211659	up	Os03g0105800	-2.28011	0.00117578	down
Os06g0556000	1.9622	0.00687202	up	Os08g0337800	1.72643	3.2e-05	up	Os03g0107300	-3.58162	2.44e-10	down
Os06g0559400	3.02534	6.98e-15	up	Os08g0339200	2.012	3.99e-07	up	Os03g0108700	-1.50203	0.0117821	down
Os06g0561000	4.01896	1.35e-57	up	Os08g0348300	1.21703	0.0106629	up	Os03g0108800	-1.55976	0.000756108	down
Os06g0562200	1.32793	0.00367127	up	Os08g0352100	1.59145	0.00107855	up	Os03g0109400	-1.34988	0.0130386	down
Os06g0563000	1.45372	0.012133	up	Os08g0369800	2.33805	0.00177946	up	Os03g0110500	-3.44044	4.13e-06	down
Os06g0564700	3.98397	3.59e-28	up	Os08g0376200	1.18057	2.61e-06	up	Os03g0113900	-2.8635	7.72e-06	down
Os06g0569500	3.93106	2.03e-20	up	Os08g0384500	1.25752	0.000243058	up	Os03g0114000	-2.87447	0.00026015	down
Os06g0570900	2.13676	1.9e-06	up	Os08g0385000	2.49432	2.72e-06	up	Os03g0119100	-1.09311	0.227628	down
Os06g0573500	5.07681	3.71e-13	up	Os08g0387050	4.30725	1.53e-34	up	Os03g0119300	-1.20809	0.0145873	down
Os06g0574200	1.2947	3.66e-05	up	Os08g0389700	3.51351	1.94e-24	up	Os03g0119900	-2.81547	4.02e-09	down
Os06g0581300	1.7022	8.58e-06	up	Os08g0395800	2.37851	0.000161966	up	Os03g0120200	-1.02722	0.00338893	down
Os06g0589300	1.47883	0.000277511	up	Os08g0402500	2.07635	2.93e-05	up	Os03g0121300	-2.63559	0.00360146	down
Os06g0592500	2.79998	1.03e-05	up	Os08g0404500	1.13205	7.56e-06	up	Os03g0124500	-1.34341	4.77e-05	down
Os06g0593800	1.01243	0.192151	up	Os08g0405700	3.31935	1.3e-09	up	Os03g0124900	-1.62318	3.21e-15	down
Os06g0596300	1.35142	2.47e-06	up	Os08g0412700	2.37454	3.86e-06	up	Os03g0127500	-1.4498	0.0277214	down
Os06g0600400	1.27022	0.00020398	up	Os08g0412800	1.51457	0.0367483	up	Os03g0127700	-1.12481	0.0934669	down
Os06g0600800	1.12946	0.00047165	up	Os08g0414700	1.34859	7.85e-05	up	Os03g0128300	-3.29684	5.68e-07	down
Os06g0602500	1.82995	1.34e-10	up	Os08g0415600	3.32193	8.96e-13	up	Os03g0128500	-1.06977	0.0695036	down
Os06g0602800	1.86546	8.59e-15	up	Os08g0416000	1.14085	0.000148028	up	Os03g0130300	-1.16787	0.0312541	down
Os06g0603000	2.22955	5.06e-34	up	Os08g0417100	1.1598	0.000139831	up	Os03g0133300	-1.65842	0.000787216	down
Os06g0603300	2.29068	3.84e-05	up	Os08g0420700	1.67807	4.27e-06	up	Os03g0134900	-2.50043	0.00494432	down
Os06g0603600	1.11692	0.00152388	up	Os08g0424200	1.29734	1.61e-20	up	Os03g0135100	-2.18763	0.0373162	down
Os06g0604200	1.58945	0.00139066	up	Os08g0425500	2.76755	6.91e-08	up	Os03g0135200	-1.74744	0.0102555	down
Os06g0608800	1.12555	1.57e-10	up	Os08g0425700	2.72437	2.72e-06	up	Os03g0135700	-2.44285	1.19e-10	down
Os06g0610400	5.24793	9.29e-08	up	Os08g0428100	2.22132	6.65e-12	up	Os03g0137600	-1.13369	0.000949782	down
Os06g0617800	1.09665	4.97e-17	up	Os08g0428400	1.13123	3.87e-08	up	Os03g0137800	-2.70044	0.00483253	down
Os06g0623600	2.39717	9.35e-29	up	Os08g0428800	1.65831	3.75e-05	up	Os03g0138500	-3.24793	1.29e-10	down
Os06g0625800	2.0094	2.17e-11	up	Os08g0432800	1.0218	0.0211537	up	Os03g0141700	-3.74894	0.000385962	down
Os06g0625900	1.77619	2.65e-10	up	Os08g0434300	1.10851	5.01e-09	up	Os03g0148300	-1.95693	0.0105668	down
Os06g0626050	1.8118	2.22e-05	up	Os08g0435700	2.3505	0.0314552	up	Os03g0148400	-1.01217	0.190709	down
Os06g0626600	3.96578	1.43e-08	up	Os08g0435800	1.12537	3.84e-09	up	Os03g0149200	-2.40673	4.15e-06	down
Os06g0632200	1.14876	0.000244784	up	Os08g0437300	1.28731	0.0101011	up	Os03g0149300	-1.69203	5.34e-05	down
Os06g0633500	1.02975	0.0122787	up	Os08g0442700	1.1989	0.187474	up	Os03g0151600	-1.44501	0.0153203	down
Os06g0634300	1.54501	1.48e-15	up	Os08g0442900	6.36523	5.21e-24	up	Os03g0155300	-2.64385	0.0148968	down
Os06g0635200	2.92283	0.000803002	up	Os08g0445700	3.25381	8.3e-14	up	Os03g0157300	-1.53356	0.0144709	down
Os06g0637400	3.54597	1.71e-13	up	Os08g0446301	1.06228	0.019122	up	Os03g0158700	-1.13955	0.126472	down
Os06g0637500	2.18327	3.08e-18	up	Os08g0448000	1.95756	1.26e-07	up	Os03g0160400	-1.03886	0.00893835	down
Os06g0640599	1.96897	0.00195284	up	Os08g0450100	1.55459	0.156675	up	Os03g0160600	-3.77259	0.00281789	down
Os06g0641066	1.28848	0.161554	up	Os08g0458200	1.68104	4.63e-20	up	Os03g0161100	-2.33937	0.000578728	down
Os06g0643900	1.74762	8.72e-23	up	Os08g0459700	1.45159	0.138488	up	Os03g0161600	-1.61748	0.01645	down
Os06g0644200	2.37255	9.27e-05	up	Os08g0467300	2.60382	1.9e-08	up	Os03g0162200	-2.49185	0.00013238	down
Os06g0644700	1.22131	1.35e-05	up	Os08g0470200	2.53618	8.75e-18	up	Os03g0164800	-1.22781	0.121118	down
Os06g0646700	1.47872	1.56e-22	up	Os08g0473900	7.65702	1.01e-21	up	Os03g0165400	-1.96802	0.000895316	down
Os06g0649000	2.11847	2.52e-11	up	Os08g0474000	1.68513	0.00561675	up	Os03g0166000	-1.41749	0.000796914	down
Os06g0649700	1.62678	1.78e-09	up	Os08g0477100	4.16992	4.17e-13	up	Os03g0167000	-2.12154	0.0582744	down
Os06g0650900	3.63466	6.55e-30	up	Os08g0477500	1.90689	9.59e-11	up	Os03g0168700	-1.74193	0.063939	down
Os06g0651000	2.41271	4.3e-18	up	Os08g0477900	3.23946	0.0125175	up	Os03g0170600	-1.02857	0.117773	down
Os06g0651200	3.46271	5.24e-20	up	Os08g0478466	2.74737	2.1e-07	up	Os03g0171700	-1.73697	0.0182927	down
Os06g0652250	3.7829	1.34e-11	up	Os08g0482300	2.65555	0.00138962	up	Os03g0173900	-2.1083	0.0203656	down
Os06g0652300	3.9386	0.00103094	up	Os08g0482600	4.43439	4.41e-53	up	Os03g0174200	-2.77998	8.63e-07	down
Os06g0654400	2.8188	1.68e-14	up	Os08g0482700	2.56124	1.89e-21	up	Os03g0183600	-2.03562	0.0144529	down
Os06g0655500	1.32193	0.145793	up	Os08g0483100	2.03119	4.74e-09	up	Os03g0184500	-3.83953	2.99e-07	down
Os06g0659100	2.16882	0.0111241	up	Os08g0484200	2.18005	1.75e-08	up	Os03g0186900	-1.20128	0.00143989	down
Os06g0660800	1.29504	6.06e-05	up	Os08g0485000	3.19021	7.98e-12	up	Os03g0188400	-3.30875	6.61e-08	down
Os06g0661200	4.35755	9.15e-05	up	Os08g0485400	1.29087	3.68e-10	up	Os03g0192300	-3.75899	0.000201575	down
Os06g0661500	2.65876	8.29e-06	up	Os08g0487100	3.02148	1.9e-05	up	Os03g0196000	-2.34395	3.46e-06	down
Os06g0661600	1.41646	3.66e-06	up	Os08g0490100	1.0616	0.00320325	up	Os03g0198600	-1.86673	0.00365414	down
Os06g0661766	1.70558	8.55e-18	up	Os08g0494300	3.16992	1.92e-07	up	Os03g0199100	-1.35156	5.78e-05	down
Os06g0661800	1.42104	8.88e-12	up	Os08g0497600	1.11291	5.41e-08	up	Os03g0199500	-1.21057	0.416055	down
Os06g0662200	1.51964	8.67e-12	up	Os08g0498100	1.56289	1.62e-08	up	Os03g0204100	-1.09082	0.0234925	down
Os06g0662550	6.76818	4.41e-53	up	Os08g0498400	1.80782	8.52e-11	up	Os03g0205700	-2.84472	5.82e-05	down
Os06g0663400	1.02064	1.7e-09	up	Os08g0498600	3.56737	7.73e-11	up	Os03g0206150	-1.01612	0.0862674	down
Os06g0665800	1.49237	2.52e-10	up	Os08g0506000	1.37109	1.75e-05	up	Os03g0207200	-1.45664	0.19695	down
Os06g0666400	2.03774	2.74e-08	up	Os08g0508000	2.92777	9.04e-11	up	Os03g0209500	-1.56549	1.81e-06	down
Os06g0666500	1.51245	0.0318401	up	Os08g0509100	1.28975	0.00872006	up	Os03g0209800	-3.57568	6.52e-06	down
Os06g0667000	3.03284	9.81e-11	up	Os08g0509600	1.26589	0.0386694	up	Os03g0210500	-1.52063	0.0145139	down
Os06g0668200	1.28951	0.0234769	up	Os08g0511800	1.57725	0.00213223	up	Os03g0212600	-2.80735	7.18e-05	down
Os06g0669400	1.43476	1.14e-10	up	Os08g0511900	1.04052	1.91e-17	up	Os03g0214100	-3.02006	1.14e-12	down
Os06g0670300	2.89947	5.97e-15	up	Os08g0512100	2.0199	0.00098224	up	Os03g0215200	-1.28758	0.10055	down
Os06g0672801	1.05683	0.0297435	up	Os08g0512700	2.34727	6.65e-08	up	Os03g0216500	-1.89077	0.00353312	down
Os06g0673800	3.37858	1.87e-30	up	Os08g0514000	2.19294	1.3e-06	up	Os03g0216700	-1.27085	0.229309	down
Os06g0675600	1.56828	0.000938277	up	Os08g0514033	2.30401	1.63e-05	up	Os03g0216900	-2.45545	0.0126798	down
Os06g0677300	2.08473	1.29e-16	up	Os08g0514066	3.54189	1.26e-08	up	Os03g0219100	-3.38752	7.79e-06	down
Os06g0677400	1.08138	3.98e-10	up	Os08g0516600	1.09115	0.00305847	up	Os03g0221500	-4.34532	7.44e-11	down
Os06g0681100	2.86942	0.000383259	up	Os08g0517700	1.38187	0.00277927	up	Os03g0222600	-1.93618	0.000268845	down
Os06g0681200	5.97719	7.38e-31	up	Os08g0518000	1.33643	0.000632164	up	Os03g0223200	-3.1652	1.48e-07	down
Os06g0683100	4.00145	5.65e-12	up	Os08g0518100	1.12967	1.15e-06	up	Os03g0227900	-1.09486	0.165472	down
Os06g0683300	2.0988	2.26e-35	up	Os08g0518800	2.94315	3.14e-10	up	Os03g0228800	-4.31171	5.64e-07	down
Os06g0686400	1.85735	4.15e-09	up	Os08g0518900	5.34341	2.56e-15	up	Os03g0232200	-5.49718	3.81e-05	down
Os06g0688200	1.8963	0.000877002	up	Os08g0519000	1.65622	0.0301191	up	Os03g0237250	-1.74543	0.00643413	down
Os06g0689600	1.14975	0.0758476	up	Os08g0519750	1.16391	0.0106771	up	Os03g0239000	-1.91318	0.0133677	down
Os06g0690200	1.14423	0.00158668	up	Os08g0521000	3.73335	2.38e-10	up	Os03g0242900	-1.82391	8.48e-05	down
Os06g0691400	1.5682	0.000307811	up	Os08g0521200	1.6545	0.127548	up	Os03g0245300	-2	0.0272857	down
Os06g0693700	1.41825	3.61e-08	up	Os08g0529000	2.18057	5.01e-05	up	Os03g0246100	-2.59664	0.000700596	down
Os06g0693900	4.70044	3.83e-06	up	Os08g0532400	1.254	3.52e-10	up	Os03g0249400	-1.12161	0.00658988	down
Os06g0694800	1.34919	4.81e-06	up	Os08g0536800	2.19094	0.00176176	up	Os03g0249900	-1.1134	0.028334	down
Os06g0695400	4.53092	9.97e-15	up	Os08g0540400	1.71621	0.00539832	up	Os03g0250200	-1.20387	0.000334688	down
Os06g0695500	2.62149	9.08e-07	up	Os08g0542500	1.1006	0.000232725	up	Os03g0251700	-1.14684	0.220925	down
Os06g0695600	1.70339	1.38e-29	up	Os08g0542700	1.88122	1.07e-06	up	Os03g0253200	-1.88349	0.04803	down
Os06g0695700	4.15754	1.66e-14	up	Os08g0543900	1.18881	0.000380413	up	Os03g0256800	-2.76081	6.78e-05	down
Os06g0696600	2.09413	1.11e-10	up	Os08g0544250	3.89832	4.68e-07	up	Os03g0257000	-1.9419	0.0015526	down
Os06g0697000	1.37191	0.000807428	up	Os08g0544400	4.17284	6.22e-12	up	Os03g0259100	-5.50779	3.27e-11	down
Os06g0697200	2.5119	0.000411544	up	Os08g0548000	1.53605	0.0351416	up	Os03g0260600	-1.99048	0.0029958	down
Os06g0698300	4.14039	1.72e-61	up	Os08g0550400	1.39861	5.85e-07	up	Os03g0262000	-2.85316	0.0025017	down
Os06g0698400	2.09954	0.00168245	up	Os08g0550600	1.14684	0.161966	up	Os03g0264600	-1.43373	0.256451	down
Os06g0698674	1.8953	0.000110103	up	Os08g0556900	1.80887	3.11e-07	up	Os03g0264800	-2.15628	0.00227271	down
Os06g0698802	1.10604	0.00902251	up	Os08g0557600	1.97568	8.23e-27	up	Os03g0267600	-1.46358	0.000252994	down
Os06g0703800	2.01685	1.54e-44	up	Os08g0557800	1.79391	0.0273894	up	Os03g0269601	-1.25584	0.179901	down
Os06g0704700	2.5054	4.99e-10	up	Os08g0557900	1.22577	3.8e-08	up	Os03g0274400	-2.75803	0.000807842	down
Os06g0705400	1.49918	0.0339421	up	Os08g0558100	2.06799	3.2e-18	up	Os03g0276700	-1.44119	0.00474917	down
Os06g0708000	1.54182	2.58e-18	up	Os08g0559400	1.20501	2.95e-09	up	Os03g0279200	-2.50906	2.04e-08	down
Os06g0708400	1.80735	0.0141145	up	Os09g0109150	1.04532	0.120432	up	Os03g0279816	-2.92056	0.000252994	down
Os06g0710001	4.56115	3.15e-24	up	Os09g0120033	5.08335	1.13e-51	up	Os03g0280400	-1.02127	0.0733598	down
[truncated: 6,086 more rows]

## Sheet: Table S4
Table S4. Comparison of DEGs among different combinations in roots.
DS vs. DC				TS vs. TC				TC vs. DC				TS vs. DS
Gene name	log2Fold Change	Padj	Regulated	Gene name	log2Fold Change	Padj	Regulated	Gene name	log2Fold Change	Padj	Regulated	Gene name	log2Fold Change	Padj	Regulated
Os01g0101800	1.3599	0.264296	up	Os01g0103900	4.76818	1.22e-21	up	Os01g0103400	1.11657	1	up	Os01g0100400	1.02975	0.102726	up
Os01g0102400	3.93073	0.00103114	up	Os01g0104400	2.00753	3.62e-06	up	Os01g0110200	1.22648	0.625294	up	Os01g0100700	2.20318	1.16e-17	up
Os01g0102500	1.11146	0.00598288	up	Os01g0104500	2.17688	0.0503226	up	Os01g0111700	1.16262	0.440582	up	Os01g0101150	1.95693	0.022462	up
Os01g0103900	4.78981	5.31e-24	up	Os01g0106300	3.28824	1.76e-07	up	Os01g0124600	1.26919	1	up	Os01g0103000	2.3468	1.6e-08	up
Os01g0104200	2.27444	6.91e-08	up	Os01g0106600	1.5536	0.0470277	up	Os01g0130200	1.91869	0.171784	up	Os01g0104000	1.04813	8.85e-06	up
Os01g0104400	1.76788	4.15e-05	up	Os01g0107700	4	0.00322594	up	Os01g0132766	1.12445	0.780021	up	Os01g0104500	1.53051	0.255066	up
Os01g0105900	1.04564	4.33e-08	up	Os01g0107900	1.60037	4.9e-24	up	Os01g0159250	1.91146	0.747631	up	Os01g0104900	2.3101	9.26e-06	up
Os01g0106300	2.15753	0.00105291	up	Os01g0108400	3.02975	0.00325822	up	Os01g0186000	1.54096	0.0669665	up	Os01g0105400	1.82443	3.07e-05	up
Os01g0107900	2.0529	1.41e-39	up	Os01g0108500	3.97728	0.00336918	up	Os01g0190500	1.0595	1	up	Os01g0106300	1.1307	0.0631433	up
Os01g0108000	1.40951	1.01e-07	up	Os01g0108600	3.243	2.35e-15	up	Os01g0201100	1.2201	0.335815	up	Os01g0106500	2.05889	5.56e-05	up
Os01g0108600	2.90942	1.15e-11	up	Os01g0108700	4.34577	0.000372574	up	Os01g0216900	1.15921	1	up	Os01g0107700	4	0.00808699	up
Os01g0109432	1.16993	0.0564266	up	Os01g0109500	1.73697	0.0146434	up	Os01g0220400	1.09113	0.955238	up	Os01g0108400	1.22239	0.272692	up
Os01g0109500	1.71049	0.0200786	up	Os01g0109700	1.17735	1.96e-06	up	Os01g0253800	1.18221	1	up	Os01g0108500	1.58496	0.285229	up
Os01g0109700	1.44292	2.8e-09	up	Os01g0109750	1.08197	0.000415834	up	Os01g0256400	1.5521	1	up	Os01g0108600	1.2046	0.00940234	up
Os01g0110400	3.06685	5.12e-103	up	Os01g0110400	3.12333	1.31e-105	up	Os01g0267800	1.07748	1	up	Os01g0108700	4.34577	0.00125396	up
Os01g0110700	1.22239	0.0520416	up	Os01g0110500	1.26919	0.0165331	up	Os01g0281600	1.1343	0.898882	up	Os01g0108800	2.73815	3.82e-05	up
Os01g0110800	2.20281	9.82e-05	up	Os01g0110700	2.03242	0.000535259	up	Os01g0309451	1.30004	1	up	Os01g0109000	1.26171	0.00112124	up
Os01g0111200	1.88187	9.16e-06	up	Os01g0110800	3.39079	1.39e-09	up	Os01g0508500	1.63742	0.240053	up	Os01g0111100	4.85798	3.49e-05	up
Os01g0112500	3.18003	5.8e-12	up	Os01g0111100	3.85798	9.35e-06	up	Os01g0524500	1.72991	0.702594	up	Os01g0111300	1.47917	0.114686	up
Os01g0113200	3.53802	2.12e-29	up	Os01g0112100	1.78136	0.0489417	up	Os01g0559750	1.65697	1	up	Os01g0112000	1.87101	0.000283041	up
Os01g0113500	3.53248	0.000525576	up	Os01g0112400	1.28011	0.0841351	up	Os01g0559825	1.69133	1	up	Os01g0112100	1.6939	0.0970889	up
Os01g0113650	3.2854	0.00827113	up	Os01g0113000	1.39593	0.00381016	up	Os01g0581400	1.09686	1	up	Os01g0112400	1.02857	0.243224	up
Os01g0113800	1.76939	0.00324418	up	Os01g0113200	4.05503	1.78e-36	up	Os01g0585200	1.23266	1	up	Os01g0113000	2	0.000328104	up
Os01g0114100	4.26902	3.41e-118	up	Os01g0113500	3.33498	0.00050695	up	Os01g0696800	1.39593	0.154621	up	Os01g0113350	2.16397	0.0203863	up
Os01g0114300	3.01738	2.96e-17	up	Os01g0113700	1.08062	0.0691848	up	Os01g0720500	1.05651	0.370311	up	Os01g0114402	1.73697	0.0431521	up
Os01g0115600	2.80734	0.00138163	up	Os01g0114100	3.88442	7.87e-96	up	Os01g0721200	1.05184	1	up	Os01g0114800	2.75861	6.45e-06	up
Os01g0115900	3.01988	0.00134899	up	Os01g0114300	2.01178	5.59e-08	up	Os01g0754800	1.14188	1	up	Os01g0115566	3.5025	0.0213671	up
Os01g0117900	2.4286	2.49e-08	up	Os01g0114402	2.54432	0.00148968	up	Os01g0860900	1.43942	0.877948	up	Os01g0117700	3.56478	0.000643995	up
Os01g0118700	1.51903	8.36e-09	up	Os01g0114800	1.70914	0.0019037	up	Os01g0890600	1.13654	0.819831	up	Os01g0121950	1.22239	0.369182	up
Os01g0120300	2.48268	5.55e-45	up	Os01g0115566	3.5025	0.00986496	up	Os01g0894700	1.12832	0.892777	up	Os01g0123700	1.24442	0.140278	up
Os01g0120400	1.88216	1.24e-28	up	Os01g0115600	2.29768	0.00575143	up	Os01g0895000	1.16711	0.941768	up	Os01g0123800	2.5025	0.00072202	up
Os01g0120600	1.85076	3.05e-08	up	Os01g0115900	2.26679	0.0115948	up	Os01g0930400	1.26126	1	up	Os01g0124000	1.32193	0.0472886	up
Os01g0120700	2.37467	6.53e-34	up	Os01g0117700	1.90182	0.0195932	up	Os01g0932950	1.34995	1	up	Os01g0124550	3.55639	1.92e-10	up
Os01g0121000	1.91359	0.0075767	up	Os01g0117900	1.96683	8.16e-06	up	Os01g0947000	1.18934	0.442493	up	Os01g0124600	1.08356	0.158051	up
Os01g0121300	2.51096	0.00240501	up	Os01g0120300	2.80774	1.4e-57	up	Os01g0960900	1.15325	0.876004	up	Os01g0125800	1.05408	0.0691219	up
Os01g0121500	3.52448	3.41e-27	up	Os01g0120400	1.90465	5.24e-29	up	Os01g0971800	1.42484	0.685736	up	Os01g0126900	1.39428	0.0571007	up
Os01g0121600	4.29968	1.47e-31	up	Os01g0120700	2.07663	4.52e-26	up	Os02g0173650	1.17753	1	up	Os01g0127000	2.66296	0.00367592	up
Os01g0121700	1.68912	2.81e-11	up	Os01g0121000	1.20417	0.108624	up	Os02g0178600	1.21299	1	up	Os01g0127100	5.18322	0.000125193	up
Os01g0121900	7.17989	6.03e-12	up	Os01g0121500	4.50611	6.06e-41	up	Os02g0178700	1.12199	1	up	Os01g0127200	10.409	5.69e-25	up
Os01g0123700	3.70041	0.00013093	up	Os01g0121600	4.64875	1.88e-36	up	Os02g0192300	1.60334	1	up	Os01g0127450	1.47393	0.115932	up
Os01g0123900	4.19418	4.73e-22	up	Os01g0121700	1.57599	8.11e-10	up	Os02g0204000	1.07923	0.908914	up	Os01g0127600	2.40097	0.00151392	up
Os01g0124000	5.10851	4.88e-08	up	Os01g0121900	6.32643	3.88e-11	up	Os02g0230875	1.13505	1	up	Os01g0131250	4.22239	0.00520645	up
Os01g0124100	1.80215	8.84e-07	up	Os01g0121950	3.02975	0.00886349	up	Os02g0247100	1.09372	1	up	Os01g0131800	1.92845	4.29e-10	up
Os01g0124401	1.34735	1.66e-06	up	Os01g0123500	3	0.00198186	up	Os02g0249300	1.65634	0.934488	up	Os01g0131900	1.05982	0.106906	up
Os01g0124600	1.48279	0.0306492	up	Os01g0123700	5.26679	1.74e-07	up	Os02g0254600	1.11853	1	up	Os01g0133900	4.73696	0.000210813	up
Os01g0124650	4.3058	4.93e-07	up	Os01g0123800	5.08746	1.19e-06	up	Os02g0257300	1.03053	0.440683	up	Os01g0137300	1.02975	0.156324	up
Os01g0125800	2.04064	0.000182833	up	Os01g0123900	4.48232	2.42e-25	up	Os02g0269650	5.39228	0.000339055	up	Os01g0138900	1.18705	4.72e-09	up
Os01g0125900	1.66787	1.55e-12	up	Os01g0124000	6.84549	2.54e-11	up	Os02g0299200	1.04026	0.408817	up	Os01g0139000	1.24042	0.00025142	up
Os01g0126100	3.15469	2.01e-17	up	Os01g0124401	1.39335	8.46e-07	up	Os02g0472700	1.09452	0.267567	up	Os01g0140400	2.04064	0.0022	up
Os01g0127700	1.40526	4.78e-09	up	Os01g0124600	1.29716	0.0489568	up	Os02g0506600	1.18391	1	up	Os01g0141600	4.42626	5.22e-09	up
Os01g0127900	2.03126	4.17e-10	up	Os01g0124650	4.48113	1.88e-07	up	Os02g0514712	1.51097	0.702594	up	Os01g0144500	1.4021	0.1579	up
Os01g0128000	2.73361	2.99e-07	up	Os01g0125550	1.67242	0.0584379	up	Os02g0518000	1.03952	1	up	Os01g0144700	1.72202	4.15e-05	up
Os01g0128100	1.29203	0.000661295	up	Os01g0125800	2.83168	5.22e-08	up	Os02g0521100	1.81155	0.747631	up	Os01g0147800	3.87447	0.00114301	up
Os01g0128200	1.72128	4.52e-06	up	Os01g0126100	3.8821	1.89e-23	up	Os02g0538700	1.13206	1	up	Os01g0148500	1.95986	3.18e-12	up
Os01g0128250	5.40937	2.26e-11	up	Os01g0126200	1.39102	0.00180749	up	Os02g0539200	1.27339	0.062994	up	Os01g0150800	3.77259	3.46e-05	up
Os01g0128300	2.3979	1.1e-18	up	Os01g0127000	3.926	1.11e-05	up	Os02g0567850	2.04026	0.651505	up	Os01g0150950	1.01917	0.0309192	up
Os01g0129500	2.11247	4.05e-09	up	Os01g0127100	2.68072	0.00479564	up	Os02g0569000	1.11991	0.936532	up	Os01g0151700	1.23704	0.132851	up
Os01g0129600	1.43699	0.116882	up	Os01g0127200	5.07514	1.22e-27	up	Os02g0569900	1.15509	0.382188	up	Os01g0152900	1.0794	0.00929756	up
Os01g0130000	1.47817	1.99e-16	up	Os01g0127450	2.18442	0.0106597	up	Os02g0570400	1.08864	1	up	Os01g0153700	2.77529	0.00453818	up
Os01g0131900	3.31034	6.29e-08	up	Os01g0127700	1.22635	3.74e-07	up	Os02g0571100	1.33539	0.847606	up	Os01g0155500	1.08457	0.00354228	up
Os01g0132000	2.42164	7.75e-41	up	Os01g0128100	1.68147	2.45e-05	up	Os02g0581100	2.57529	0.558155	up	Os01g0157500	2.23947	0.0223934	up
Os01g0132500	4.1014	1.37e-17	up	Os01g0128200	1.42931	0.000143481	up	Os02g0595300	1.07907	1	up	Os01g0157600	1.94342	0.17444	up
Os01g0133600	2.71882	0.000559901	up	Os01g0128250	4.56847	6.36e-11	up	Os02g0623600	1.51021	1	up	Os01g0158100	2.60204	1.41e-05	up
Os01g0134700	3.54505	2.06e-27	up	Os01g0128300	1.36481	8.06e-07	up	Os02g0645000	1.79908	0.707304	up	Os01g0158400	1.63005	0.0852052	up
Os01g0135700	5.57023	3.82e-59	up	Os01g0129500	1.96838	1.17e-07	up	Os02g0652000	1.01422	1	up	Os01g0164500	1.73481	0.000695035	up
Os01g0136100	3.56477	0.000814637	up	Os01g0129600	1.70951	0.0598825	up	Os02g0680600	1.14563	0.143242	up	Os01g0167750	3.66073	3.39e-10	up
Os01g0136200	3.41503	0.00508303	up	Os01g0131250	4.22239	0.00193824	up	Os02g0706600	1.33441	1	up	Os01g0170600	5.96193	1.04e-09	up
Os01g0136400	2.7697	3.79e-73	up	Os01g0131900	3.69209	1.68e-10	up	Os02g0718600	1.27944	1	up	Os01g0170800	1.51457	0.00581409	up
Os01g0136450	3.19082	4.34e-13	up	Os01g0132000	2.77456	3.95e-53	up	Os02g0732350	1.58496	1	up	Os01g0170900	3.5025	0.00672625	up
Os01g0136600	2.74781	3.45e-08	up	Os01g0132500	2.01782	6.53e-05	up	Os02g0791300	1.35755	1	up	Os01g0172600	3.45943	0.0207254	up
Os01g0136700	2.63787	6.09e-06	up	Os01g0133600	1.90689	0.0153708	up	Os02g0799700	1.17876	1	up	Os01g0172701	4.39231	0.00245336	up
Os01g0137700	1.49749	0.158363	up	Os01g0133900	3.73696	0.000137126	up	Os02g0815300	1.2115	0.399017	up	Os01g0174300	1.36678	0.664337	up
Os01g0138000	3.03242	0.00193105	up	Os01g0134700	3.04822	2.19e-20	up	Os03g0115000	2.32193	0.702594	up	Os01g0176400	1.47285	0.0194712	up
Os01g0138400	2.48325	1.22e-16	up	Os01g0135700	5.25534	1.49e-51	up	Os03g0139400	2.16991	0.867394	up	Os01g0176500	1.78427	0.0265924	up
Os01g0138500	5.98775	6.6e-94	up	Os01g0136200	3.26303	0.0106082	up	Os03g0184550	1.04555	1	up	Os01g0176800	1.12553	0.308656	up
Os01g0138800	4.32468	3.37e-35	up	Os01g0136300	1.00899	0.0535693	up	Os03g0188500	1.73497	1	up	Os01g0178200	1.9386	8.68e-07	up
Os01g0138900	1.89029	2.53e-24	up	Os01g0136400	3.08846	2.45e-90	up	Os03g0189600	1.03116	0.0221846	up	Os01g0180400	1.14359	0.118291	up
Os01g0139000	1.96578	3.86e-09	up	Os01g0136450	3.70884	9.35e-17	up	Os03g0209000	1.16178	0.867872	up	Os01g0181166	2.1964	0.0070399	up
Os01g0139600	1.15201	0.264765	up	Os01g0136600	2.00846	4.59e-05	up	Os03g0234500	1.20378	0.680367	up	Os01g0181300	3.02975	0.000252976	up
Os01g0140100	2.79008	0.000479742	up	Os01g0136700	2.0658	0.000458294	up	Os03g0251350	1.23095	0.320831	up	Os01g0183100	2.40514	3.04e-20	up
Os01g0141100	2.04454	1.8e-12	up	Os01g0137200	2.04439	0.0817821	up	Os03g0258900	1.01057	1	up	Os01g0183400	3.87447	0.00299827	up
Os01g0141150	1.48452	0.00718171	up	Os01g0137700	1.04064	0.327386	up	Os03g0267300	1.2384	0.0766244	up	Os01g0183850	1.1407	0.0333539	up
Os01g0142300	4.27907	8.47e-69	up	Os01g0138000	2.64909	0.00819789	up	Os03g0270600	1.10153	1	up	Os01g0184500	1.56478	0.324877	up
Os01g0142600	3.215	0.000486815	up	Os01g0138400	1.92569	2.19e-10	up	Os03g0291200	1.55274	0.819831	up	Os01g0185500	3.76568	1.52e-42	up
Os01g0142800	2.06971	7.88e-06	up	Os01g0138500	5.21836	1.36e-77	up	Os03g0297800	1.0217	1	up	Os01g0188900	1.36481	2.2e-07	up
Os01g0143800	2.4575	3.44e-21	up	Os01g0138800	3.75756	1.19e-26	up	Os03g0322700	1.38109	1	up	Os01g0190500	4.05889	0.00129477	up
Os01g0143900	1.76349	2.52e-13	up	Os01g0138900	2.68303	2.45e-48	up	Os03g0343900	1.35662	0.314783	up	Os01g0191000	2.54432	0.00649222	up
Os01g0144100	2.006	2.27e-06	up	Os01g0139000	3.23657	1.63e-23	up	Os03g0347900	1.19794	0.267567	up	Os01g0192900	4.02974	0.002002	up
Os01g0148000	1.29564	0.0265863	up	Os01g0139700	1.95561	0.00343706	up	Os03g0351700	1.03493	1	up	Os01g0193400	1.3505	0.295814	up
Os01g0148050	1.53537	7.92e-22	up	Os01g0140100	3.89812	8.77e-07	up	Os03g0367101	1.22787	0.871333	up	Os01g0193600	1.03953	0.330087	up
Os01g0149200	2.11103	0.000618377	up	Os01g0141100	2.53669	1.56e-18	up	Os03g0398250	2.61297	0.747631	up	Os01g0195500	1.68182	0.074051	up
Os01g0149400	1.71621	0.11875	up	Os01g0142300	2.67884	5.18e-26	up	Os03g0402200	1.20704	1	up	Os01g0196800	3.48113	0.00386892	up
Os01g0149800	2.81591	4.18e-14	up	Os01g0142800	1.69744	0.000502718	up	Os03g0407100	1.74484	1	up	Os01g0198000	1.98489	0.0346445	up
Os01g0150950	4.63903	3.48e-21	up	Os01g0143800	2.61749	3.72e-24	up	Os03g0418000	1.03191	0.747631	up	Os01g0199900	1.92672	6.78e-09	up
Os01g0151100	1.10501	1.34e-05	up	Os01g0143900	1.50525	7.17e-10	up	Os03g0559700	1.95033	0.128038	up	Os01g0201000	1.72279	7.25e-06	up
Os01g0151600	3.7136	2.49e-241	up	Os01g0144100	1.73697	8.19e-05	up	Os03g0640000	1.31431	1	up	Os01g0201600	1.59484	0.129464	up
Os01g0152800	2.58496	0.0290767	up	Os01g0144500	1.25526	0.145624	up	Os03g0673700	1.152	1	up	Os01g0205300	2.87447	0.00258529	up
Os01g0153800	1.6708	0.0341411	up	Os01g0147800	1.06711	0.142795	up	Os03g0734500	1.30444	1	up	Os01g0205500	1.03276	0.00222127	up
Os01g0155000	1.45222	3.26e-07	up	Os01g0148000	1.04558	0.0818009	up	Os03g0757900	1.77454	1	up	Os01g0205900	1.619	0.00170427	up
Os01g0157900	1.52116	4.02e-12	up	Os01g0148050	1.43982	4e-19	up	Os03g0782400	1.158	1	up	Os01g0207200	1.01707	0.0499811	up
Os01g0159000	4.56984	6.18e-06	up	Os01g0149400	2.18442	0.0498544	up	Os03g0790551	1.41504	1	up	Os01g0207700	3.21842	0.000680702	up
Os01g0159250	2.25154	0.0044692	up	Os01g0149800	2.4439	1.03e-10	up	Os03g0799300	1.58495	1	up	Os01g0208700	1.06269	0.00724053	up
Os01g0159300	3.5925	1.92e-36	up	Os01g0150950	7.24317	6.62e-29	up	Os03g0827900	1.16992	1	up	Os01g0211000	3.9386	9.96e-05	up
Os01g0159400	2.7089	5.96e-50	up	Os01g0151600	3.0836	1.24e-164	up	Os03g0842501	6.44293	1.36e-16	up	Os01g0212900	4.5025	8.68e-05	up
Os01g0159800	2.97417	1.15e-13	up	Os01g0151700	1.87447	0.0104845	up	Os03g0854400	1.01217	1	up	Os01g0213100	2.078	0.00369613	up
Os01g0160100	4.33627	5.09e-06	up	Os01g0155000	1.49555	1.79e-07	up	Os04g0104900	1.24636	0.867872	up	Os01g0213350	4.56478	0.00099064	up
Os01g0164400	1.68397	0.0132187	up	Os01g0157500	4.08746	7.99e-05	up	Os04g0106000	1.44579	1	up	Os01g0215500	1.0666	0.0123743	up
Os01g0165000	3.00253	1.53e-45	up	Os01g0157600	3.05889	0.0177893	up	Os04g0129900	1.03242	1	up	Os01g0217500	5.98489	9.6e-09	up
Os01g0165100	2.58383	3.5e-13	up	Os01g0157700	1.11042	0.23917	up	Os04g0153200	1.09954	1	up	Os01g0219200	1.5174	0.0701859	up
Os01g0165200	3.40709	5.67e-09	up	Os01g0157900	1.72705	3.46e-15	up	Os04g0178300	1.19703	0.116106	up	Os01g0220300	2.06871	5.16e-06	up
Os01g0166100	3.07013	6.17e-62	up	Os01g0159000	3.23947	0.000140317	up	Os04g0178400	1.20788	0.016848	up	Os01g0220500	1.07966	0.105337	up
Os01g0168100	1.52359	5.39e-16	up	Os01g0159300	3.15716	3.9e-28	up	Os04g0179100	1.03679	0.892778	up	Os01g0221300	2.09761	1.08e-07	up
Os01g0168400	2.37346	0.0128584	up	Os01g0159400	2.40387	2.68e-39	up	Os04g0205200	1.16601	0.0587176	up	Os01g0221700	1.58	3.72e-05	up
Os01g0168500	1.13368	4.86e-08	up	Os01g0159800	1.96686	1.72e-06	up	Os04g0295200	3.1898	0.534516	up	Os01g0224100	1.1752	0.0193087	up
Os01g0170000	5.797	1.97e-09	up	Os01g0160100	2.75489	0.000760395	up	Os04g0307500	1.01748	1	up	Os01g0224300	1.31748	0.0141317	up
Os01g0170051	4.70442	2.49e-101	up	Os01g0165000	1.91611	1.36e-18	up	Os04g0368800	1.86507	0.215145	up	Os01g0225200	1.58847	1.06e-05	up
Os01g0170100	2.23879	2.42e-16	up	Os01g0165100	1.6248	8.69e-06	up	Os04g0400700	2.44746	0.128038	up	Os01g0227350	1.90689	0.0101846	up
Os01g0170300	2.20271	5.83e-08	up	Os01g0165200	3.84854	3.63e-10	up	Os04g0400800	1.65208	0.93035	up	Os01g0227400	3.5025	0.00954207	up
Os01g0171100	1.70526	0.0363292	up	Os01g0166100	1.45933	2.23e-14	up	Os04g0436000	1.00487	0.913982	up	Os01g0227500	1.59545	0.000191944	up
Os01g0172100	2.93703	2.54e-23	up	Os01g0168100	1.76103	7.61e-21	up	Os04g0445900	1.19437	1	up	Os01g0232100	3.98185	2.99e-07	up
Os01g0173900	2.89245	1.17e-10	up	Os01g0168400	2.61471	0.00952165	up	Os04g0450701	1.42192	1	up	Os01g0234100	1.06559	0.0306044	up
Os01g0175100	3.66742	3.27e-07	up	Os01g0170000	4.47573	4.86e-07	up	Os04g0459500	1.19687	0.062994	up	Os01g0234200	3.45943	0.0103393	up
Os01g0176000	2.23266	0.0493551	up	Os01g0170051	3.1202	8.66e-45	up	Os04g0495300	1.93161	0.908914	up	Os01g0234800	1.12928	0.000113736	up
Os01g0177900	1.56827	0.0443237	up	Os01g0170100	2.54674	1.01e-19	up	Os04g0507400	1.25987	1	up	Os01g0237000	1.7748	1.15e-05	up
Os01g0179000	1.19859	0.000854662	up	Os01g0170300	2.44736	1.77e-09	up	Os04g0561500	1.33186	0.0258768	up	Os01g0237100	1.06413	0.00240489	up
Os01g0179400	1.90216	2.79e-16	up	Os01g0172100	2.48831	8.6e-17	up	Os04g0581000	1.17959	0.0118627	up	Os01g0237750	2.49608	7.18e-07	up
Os01g0179500	1.19557	4.08e-05	up	Os01g0172600	3.04439	0.0154741	up	Os04g0581100	1.31306	0.00298041	up	Os01g0238200	4.05889	0.000789458	up
Os01g0179800	1.58911	1.72e-09	up	Os01g0172701	3.16992	0.00500638	up	Os04g0598900	1.40987	0.410901	up	Os01g0238700	3.45943	0.0127651	up
Os01g0179901	3.96962	2.21e-06	up	Os01g0173900	1.70676	0.000248733	up	Os04g0617700	1.04532	0.913982	up	Os01g0239700	1.12034	0.000206542	up
Os01g0180000	1.32971	0.0046502	up	Os01g0174300	1.02975	0.638087	up	Os04g0625800	2.44579	1	up	Os01g0241000	1.24991	0.000143911	up
Os01g0180800	1.20551	0.00376173	up	Os01g0175100	2.04731	0.00396592	up	Os04g0629400	1.45066	1	up	Os01g0242200	4.62449	6.28e-05	up
Os01g0182400	3.03715	3.62e-31	up	Os01g0176000	2.63227	0.014605	up	Os05g0120300	1.22588	1	up	Os01g0242300	1.26159	8.53e-05	up
Os01g0182832	1.03966	0.0957045	up	Os01g0177900	1.8953	0.0157529	up	Os05g0123000	1.44969	1	up	Os01g0242500	1.51658	0.000498603	up
Os01g0182900	1.81039	3.79e-30	up	Os01g0179400	1.92508	1.99e-16	up	Os05g0128000	1.57224	1	up	Os01g0248500	1.51281	5.05e-07	up
Os01g0183000	1.96098	2.78e-12	up	Os01g0179800	1.72541	7.86e-11	up	Os05g0190000	1.21204	1	up	Os01g0252400	3.9386	0.00811048	up
Os01g0183300	1.8223	1.13e-10	up	Os01g0180800	1.36982	0.000971744	up	Os05g0198200	1.05247	1	up	Os01g0252600	1.35364	0.132664	up
Os01g0183600	2.81664	1.6e-15	up	Os01g0181166	1.08092	0.139259	up	Os05g0232700	1.12928	1	up	Os01g0253400	2.72792	0.00179842	up
Os01g0183850	2.28716	6.25e-06	up	Os01g0182400	1.0895	0.000129941	up	Os05g0252100	1.15433	1	up	Os01g0255700	2.16992	0.0385691	up
Os01g0184800	1.87915	0.00316038	up	Os01g0182500	1.34125	1.82e-05	up	Os05g0305100	1.1375	1	up	Os01g0257300	1.14949	0.0067563	up
Os01g0185200	1.07575	3.44e-09	up	Os01g0182900	1.27413	5.06e-15	up	Os05g0337400	1.00595	1	up	Os01g0259400	2.0133	0.0560375	up
Os01g0185250	2.50057	5.97e-09	up	Os01g0183000	1.47461	2.62e-07	up	Os05g0350900	1.14543	1	up	Os01g0260000	2.96347	0.00357234	up
Os01g0185300	2.76968	9.15e-52	up	Os01g0183300	2.20404	4.67e-15	up	Os05g0370300	1.38619	1	up	Os01g0265000	2.02915	0.000158472	up
Os01g0185400	3.89473	1.26e-180	up	Os01g0183850	2.77578	5.78e-09	up	Os05g0370700	1.91073	0.184005	up	Os01g0265400	2.22239	5.32e-06	up
Os01g0186000	1.35256	0.00257904	up	Os01g0184500	2.82782	0.0293298	up	Os05g0401500	1.21205	1	up	Os01g0265900	2.80735	3.52e-06	up
Os01g0186200	2.4081	6.53e-30	up	Os01g0185250	2.84938	8.2e-10	up	Os05g0431266	1.15024	1	up	Os01g0266200	1.078	0.228796	up
Os01g0186600	1.64635	0.0619035	up	Os01g0185300	2.07083	3.51e-29	up	Os05g0435400	1.2384	1	up	Os01g0266400	3.74685	2.68e-13	up
Os01g0186900	4.14974	5.13e-12	up	Os01g0185400	3.95827	2.71e-185	up	Os05g0477900	1.29929	1	up	Os01g0269800	2.62244	8.45e-06	up
Os01g0187000	1.1375	0.00925676	up	Os01g0185500	2.73673	9.04e-27	up	Os05g0541750	1.10836	1	up	Os01g0270300	1.08489	0.181926	up
Os01g0187600	1.16525	0.0751102	up	Os01g0185900	1.82236	2.36e-13	up	Os05g0563900	1.04713	1	up	Os01g0273800	1.12156	0.0501499	up
Os01g0187900	2.92333	7.4e-33	up	Os01g0186200	1.55458	6.46e-13	up	Os05g0575101	1.33015	1	up	Os01g0274500	5.20945	1.35e-05	up
Os01g0188100	1.28711	5.44e-14	up	Os01g0186900	6.27302	1.9e-15	up	Os05g0576600	1.41123	0.497624	up	Os01g0275300	1.1975	0.029039	up
Os01g0188200	1.66011	0.000251354	up	Os01g0187600	1.78427	0.00538859	up	Os06g0101600	2.01704	1	up	Os01g0275500	2.05063	0.0165341	up
Os01g0188400	3.35462	4.41e-21	up	Os01g0187900	2.3811	4.79e-22	up	Os06g0128800	1.38747	0.559831	up	Os01g0275900	1.2609	0.000274234	up
Os01g0189800	2.4088	2.4e-10	up	Os01g0188100	1.84494	1.98e-28	up	Os06g0160400	1.26096	1	up	Os01g0275950	1.78427	0.0491932	up
Os01g0191200	2.79779	1.77e-13	up	Os01g0188200	1.12126	0.017874	up	Os06g0166200	1.10496	1	up	Os01g0276200	1.63614	5.11e-06	up
Os01g0191700	2.13694	6.63e-69	up	Os01g0188400	3.26217	4.7e-20	up	Os06g0281800	6.21429	2.58e-05	up	Os01g0277500	2.37587	1.57e-05	up
Os01g0192300	2.33574	1.32e-20	up	Os01g0189800	1.37851	0.000440121	up	Os06g0314501	1.69067	0.476272	up	Os01g0277700	1.08539	3.89e-06	up
Os01g0194300	2.68424	1.62e-56	up	Os01g0191200	2.95327	5.47e-15	up	Os06g0328966	1.45426	1	up	Os01g0278200	1.10309	0.00710432	up
Os01g0194600	1.1491	0.0125602	up	Os01g0191700	2.54032	1.08e-96	up	Os06g0534900	1.56478	1	up	Os01g0279100	1.04485	0.000109392	up
Os01g0195700	4.76817	6.1e-05	up	Os01g0192300	2.44611	1.89e-22	up	Os06g0568600	1.74395	0.187255	up	Os01g0279800	1.01511	4.91e-05	up
Os01g0195801	3.73471	2.16e-09	up	Os01g0193400	2.86507	0.0105139	up	Os06g0569300	1.16993	1	up	Os01g0281301	3.23266	0.00215613	up
Os01g0196300	3.38618	1.27e-19	up	Os01g0194300	2.98081	1.55e-69	up	Os06g0641066	1.02252	1	up	Os01g0283000	2.23947	7.43e-05	up
Os01g0197400	1.70206	5.33e-06	up	Os01g0195500	3.45943	0.000229152	up	Os06g0661500	1.39046	0.851169	up	Os01g0285300	1.46248	0.000218048	up
Os01g0197450	4.34199	4.42e-35	up	Os01g0195801	3.96963	1.38e-10	up	Os06g0688200	2.57908	0.00209206	up	Os01g0286600	2.20163	2.07e-06	up
Os01g0197900	3.4232	0.000497568	up	Os01g0196300	3.86545	2.24e-25	up	Os06g0691200	1.40638	1	up	Os01g0286900	1.54516	0.00143772	up
Os01g0198200	1.17122	4.31e-06	up	Os01g0196800	2.74416	0.00714586	up	Os06g0695300	2.52839	0.116106	up	Os01g0289100	1.30142	0.0405939	up
Os01g0199300	2.2854	0.0418755	up	Os01g0197400	1.39344	0.000240004	up	Os06g0721800	2.05585	0.867872	up	Os01g0298301	1.39486	0.0195688	up
Os01g0199400	2.1072	3.56e-26	up	Os01g0197450	3.74416	7.68e-27	up	Os07g0119600	1	1	up	Os01g0299400	1.21125	0.00305451	up
Os01g0199700	3.28537	0.00520347	up	Os01g0198000	2.66296	0.001857	up	Os07g0130000	1.61425	0.45807	up	Os01g0301000	1.80314	0.000167191	up
Os01g0200000	2.2164	5.06e-13	up	Os01g0198100	1.04182	0.337931	up	Os07g0170016	1.032	1	up	Os01g0301700	4.32192	3.22e-05	up
Os01g0200600	1.03748	0.328984	up	Os01g0198200	1.47299	6.1e-09	up	Os07g0190000	1.13888	0.00120686	up	Os01g0302250	2.5025	0.0244474	up
Os01g0200700	1.72638	2.27e-06	up	Os01g0199400	2.53562	1.12e-36	up	Os07g0217600	1.6461	0.271686	up	Os01g0303800	1.01709	0.0012439	up
Os01g0201100	4.85475	3.16e-34	up	Os01g0200000	2.13581	4.35e-12	up	Os07g0431160	1.09015	0.462865	up	Os01g0304300	1.14171	1.47e-06	up
Os01g0201600	3.27795	0.000986207	up	Os01g0200700	2.90238	5.87e-16	up	Os07g0432333	1.01585	1	up	Os01g0304500	3.32193	0.000295596	up
Os01g0201800	2.55915	8.16e-10	up	Os01g0201100	3.27448	3.57e-16	up	Os07g0435300	1.06037	0.589151	up	Os01g0305900	2.89975	3.44e-05	up
Os01g0201850	4.05889	5.59e-05	up	Os01g0201600	4.3874	3.01e-06	up	Os07g0467200	1.42106	1	up	Os01g0307500	1.80735	0.0535986	up
Os01g0205600	2.27062	2.32e-11	up	Os01g0201800	2.48543	5.96e-09	up	Os07g0511100	4.44291	0.000805438	up	Os01g0308600	1.08017	0.180322	up
Os01g0205900	1.01153	0.0394859	up	Os01g0201850	3	0.00242461	up	Os07g0511201	4.3923	0.00226933	up	Os01g0311300	4	0.000146882	up
Os01g0206300	5.69518	2.38e-122	up	Os01g0205300	3.87447	0.000292405	up	Os07g0511301	7.96379	3.41e-11	up	Os01g0312500	2.68706	0.00200623	up
Os01g0207400	1.07397	0.000105154	up	Os01g0205600	1.95244	1.32e-08	up	Os07g0511400	8.88095	1.41e-45	up	Os01g0313600	1.3677	0.00345998	up
Os01g0210900	4.949	5.92e-10	up	Os01g0205900	1.89202	4.5e-05	up	Os07g0528200	1.14087	1	up	Os01g0317500	4.05889	0.00110206	up
Os01g0212500	5.1799	2.1e-07	up	Os01g0206300	5.65076	4.64e-112	up	Os07g0538000	2.99412	8.63e-07	up	Os01g0317800	2.28141	2.15e-08	up
Os01g0214400	1.42594	1.35e-06	up	Os01g0207700	5.3339	3.86e-06	up	Os07g0566150	1.2895	1	up	Os01g0318202	3.61566	4.6e-08	up
Os01g0214500	6.49551	6.26e-66	up	Os01g0210600	1.06871	0.0528955	up	Os07g0571600	1.18844	0.514859	up	Os01g0318600	1.8606	0.173944	up
Os01g0214800	1.04523	0.0122719	up	Os01g0210900	5.40939	8.09e-13	up	Os07g0573200	1.1302	1	up	Os01g0329000	4	0.00790659	up
Os01g0217100	1.11784	0.124308	up	Os01g0211000	4.52356	1.01e-05	up	Os07g0573900	1.8361	1	up	Os01g0329300	1.04231	0.330145	up
Os01g0218500	1.70044	0.169558	up	Os01g0212900	3.38702	0.000362566	up	Os07g0580900	1.19004	0.0247039	up	Os01g0329900	2.10901	2.4e-10	up
Os01g0218700	2.61481	7.53e-60	up	Os01g0213100	1.52001	0.0178621	up	Os07g0605400	1.45712	0.116106	up	Os01g0330100	1.28744	0.0682648	up
Os01g0218800	1.03082	2.39e-08	up	Os01g0213350	4.56478	0.000283625	up	Os07g0607200	1.1669	0.613702	up	Os01g0330200	1.35184	0.000528288	up
Os01g0220500	1.00632	0.0933986	up	Os01g0214500	4.81277	2.64e-37	up	Os07g0613800	1.16564	1	up	Os01g0335700	1.21775	3.13e-05	up
Os01g0222600	1.64798	9.59e-07	up	Os01g0218500	2.32193	0.0585374	up	Os07g0654500	1.14087	1	up	Os01g0337500	1.22356	3.73e-06	up
Os01g0222700	2.6746	5.94e-23	up	Os01g0218700	2.24455	5.15e-43	up	Os07g0654700	1.62344	0.876004	up	Os01g0338401	2.19264	0.06592	up
Os01g0223300	1.86821	4.19e-06	up	Os01g0219200	2.18982	0.0026727	up	Os07g0656700	1.05889	1	up	Os01g0339500	1.07973	0.0294809	up
Os01g0223700	1.44569	0.000720168	up	Os01g0220500	2.52655	8.96e-06	up	Os07g0673801	1.02927	1	up	Os01g0342800	1.77578	0.00548575	up
Os01g0224000	2.52356	4.49e-12	up	Os01g0221600	2.71272	0.00242472	up	Os07g0689600	1.95595	1.04e-06	up	Os01g0347300	3.34577	8.39e-05	up
Os01g0224400	2.87535	1.96e-36	up	Os01g0221700	1.34702	0.000110737	up	Os08g0102000	1.2123	1	up	Os01g0347600	1.24229	0.00618768	up
Os01g0225000	7.79745	1.28e-85	up	Os01g0222600	1.04682	0.00283632	up	Os08g0102900	1.15253	0.701509	up	Os01g0349600	1.10962	0.311998	up
Os01g0227100	3.91487	8.48e-86	up	Os01g0222700	1.79799	1.09e-10	up	Os08g0137800	4.30282	1.21e-21	up	Os01g0350100	1.72247	0.0977091	up
Os01g0227700	4.85084	1.23e-11	up	Os01g0223300	1.91938	1.89e-06	up	Os08g0140300	1.00264	0.177114	up	Os01g0354700	1.22239	0.0968339	up
Os01g0227800	3.87082	2.58e-19	up	Os01g0224400	2.95217	1.09e-36	up	Os08g0143300	1.07401	1	up	Os01g0360100	4.80735	8.68e-05	up
Os01g0228500	2.89616	0.000256278	up	Os01g0225000	7.49159	6.67e-68	up	Os08g0168400	1.58314	0.18124	up	Os01g0361000	1.0699	0.130441	up
Os01g0231600	2.36146	0.000133894	up	Os01g0227100	3.31683	2.65e-61	up	Os08g0188900	2.11076	0.38184	up	Os01g0364000	1.31159	0.093741	up
Os01g0232200	3.04437	0.00687307	up	Os01g0227400	1.62803	0.0914109	up	Os08g0189700	1.00429	0.227023	up	Os01g0372100	1.12338	0.0790919	up
Os01g0232800	1.0183	2.05e-17	up	Os01g0227500	1.27563	0.00108842	up	Os08g0189850	1.06528	0.0587176	up	Os01g0375000	2.62449	4.93e-10	up
Os01g0233000	1.96926	1.16e-21	up	Os01g0227700	5.2555	7.66e-11	up	Os08g0278501	1.7885	1	up	Os01g0376600	1.19719	0.00374966	up
Os01g0235100	2.70571	2.74e-08	up	Os01g0227800	2.63387	2.47e-09	up	Os08g0308700	1.16992	0.408818	up	Os01g0378100	1.87447	0.0679051	up
Os01g0235200	1.20721	0.00649377	up	Os01g0228500	3.04439	0.000203763	up	Os08g0369800	1.12262	1	up	Os01g0379400	1.40939	0.00276502	up
Os01g0235350	2.9315	7.5e-14	up	Os01g0231600	2.67319	1.38e-05	up	Os08g0405700	1.0307	1	up	Os01g0382900	1.32193	0.309218	up
Os01g0237100	1.95693	8.59e-08	up	Os01g0232100	2.21632	0.000253085	up	Os08g0407600	1.25626	0.823808	up	Os01g0388700	3.5025	0.014101	up
Os01g0238800	1.06413	0.242513	up	Os01g0232800	1.36252	1.91e-30	up	Os08g0478466	1.47687	0.408818	up	Os01g0389200	2.17139	5.45e-10	up
Os01g0239000	4.32385	5.64e-27	up	Os01g0233000	1.39542	3.05e-11	up	Os08g0482300	1.51633	1	up	Os01g0502800	1.20239	0.0104866	up
Os01g0239100	1.25342	9.64e-06	up	Os01g0235100	1.63941	0.000920681	up	Os08g0526200	6.50777	1.85e-13	up	Os01g0505500	2.4667	0.000290596	up
Os01g0239300	4.62448	0.000411304	up	Os01g0235350	1.45182	0.000493851	up	Os08g0563200	2.37852	1	up	Os01g0505600	1.02647	0.467769	up
Os01g0241400	4.70041	7.05e-05	up	Os01g0236800	1.10194	5.71e-06	up	Os09g0249900	1.12399	1	up	Os01g0509400	3.90689	0.00292735	up
Os01g0243000	2.45362	8.01e-13	up	Os01g0237100	2.46467	1.38e-13	up	Os09g0273600	2.06683	0.016848	up	Os01g0509900	1.76553	0.00349479	up
Os01g0243200	2.51906	3.87e-46	up	Os01g0238700	3.04439	0.00873975	up	Os09g0279400	1.16784	0.0258768	up	Os01g0510200	1.53249	0.0674435	up
Os01g0243300	1.84659	0.000907426	up	Os01g0239000	3.926	3.07e-21	up	Os09g0321500	1.11547	1	up	Os01g0511000	2.07754	1.89e-14	up
Os01g0246601	1.17247	0.159055	up	Os01g0239300	5.55459	1.91e-05	up	Os09g0328600	1.03449	0.265827	up	Os01g0511200	1.10897	3.31e-06	up
Os01g0246700	2.85728	2.67e-13	up	Os01g0241400	4.36923	7.45e-05	up	Os09g0417600	1.60929	0.0118627	up	Os01g0511600	1.60842	0.000859861	up
Os01g0247500	2.00877	0.00935227	up	Os01g0243000	2	1.06e-08	up	Os09g0417800	1.5028	0.000168046	up	Os01g0511800	1.12611	0.0636583	up
Os01g0251400	4.08942	5.67e-09	up	Os01g0243200	1.77933	1.44e-23	up	Os09g0438500	1.8501	0.707304	up	Os01g0512700	3.54432	0.0129056	up
Os01g0253050	5.84966	4.5e-09	up	Os01g0246700	1.68524	3.05e-05	up	Os09g0448200	1.02465	1	up	Os01g0522100	1.03953	0.331661	up
Os01g0253800	1.4357	0.0892637	up	Os01g0248701	1.38391	0.0283629	up	Os09g0455200	1.70627	1	up	Os01g0527600	1.08489	0.0253567	up
Os01g0253900	6.00195	3.5e-236	up	Os01g0251400	4.50533	1.3e-10	up	Os09g0471800	1.26589	0.435731	up	Os01g0532700	1.41504	0.109276	up
Os01g0254000	1.05548	3.16e-11	up	Os01g0252400	3.52356	0.00519674	up	Os09g0480600	1.80035	0.780021	up	Os01g0533900	2.42564	2.89e-10	up
Os01g0254100	1.49378	4.12e-17	up	Os01g0252600	3.52356	0.00054223	up	Os09g0482400	2.32622	1	up	Os01g0534700	1.50815	0.000338318	up
Os01g0254900	1.01567	3.08e-07	up	Os01g0253050	4.73696	0.000100172	up	Os09g0541100	1.02658	1	up	Os01g0537250	1.22827	0.212075	up
Os01g0256500	3.70751	2.82e-26	up	Os01g0253900	5.40295	6.98e-190	up	Os10g0146901	1.26303	1	up	Os01g0539400	1.5765	0.0462551	up
Os01g0259600	1.20063	3.83e-15	up	Os01g0255700	1.49185	0.0968374	up	Os10g0181600	1.21917	0.110997	up	Os01g0540400	3.45943	0.0230545	up
Os01g0261100	1.55481	1.65e-29	up	Os01g0256500	5.02146	2.14e-45	up	Os10g0361900	1.89443	0.0179298	up	Os01g0543000	1.07702	0.00305131	up
Os01g0261200	2.49387	2.22e-31	up	Os01g0259400	1.55873	0.0950374	up	Os10g0377150	1.2541	1	up	Os01g0545100	1.87447	0.00300191	up
Os01g0262500	2.36626	4.47e-10	up	Os01g0260000	1.58496	0.066503	up	Os10g0388600	2.47342	1.59e-10	up	Os01g0546100	1.23266	0.318048	up
Os01g0264000	1.5502	0.00837097	up	Os01g0261100	1.17437	4.28e-17	up	Os10g0397800	1.86289	0.925119	up	Os01g0550600	1.71882	0.012955	up
Os01g0266100	2.93999	5.62e-11	up	Os01g0261200	2.52897	5.72e-32	up	Os10g0416500	1.28504	0.000496455	up	Os01g0551400	1.80735	0.0358305	up
Os01g0266800	2.72141	3.69e-25	up	Os01g0262500	1.76146	6.11e-06	up	Os10g0460900	1.01012	0.722397	up	Os01g0553901	4.39232	0.00370487	up
Os01g0267800	3.94162	3.3e-09	up	Os01g0264000	2.87447	1.86e-06	up	Os10g0461100	1.49144	0.00321934	up	Os01g0555100	1.32193	0.0811101	up
Os01g0268000	6.28909	2.74e-11	up	Os01g0266100	1.62251	0.000481557	up	Os10g0472501	2.12928	1	up	Os01g0555200	1.6256	4.7e-05	up
Os01g0268100	1.32193	4.76e-05	up	Os01g0266200	3.926	3.79e-05	up	Os10g0495900	1.03707	0.482742	up	Os01g0555600	1.57347	0.0407761	up
Os01g0268600	4.66702	6.73e-27	up	Os01g0266400	3.78338	4.19e-15	up	Os10g0500500	1.17236	1	up	Os01g0557200	2.62149	0.0013987	up
Os01g0268800	2.07507	1.32e-20	up	Os01g0266800	2.41629	4.93e-19	up	Os10g0503250	1.05767	0.819831	up	Os01g0558825	4.98489	1.92e-05	up
Os01g0269000	3.52444	2.15e-136	up	Os01g0268000	3.82782	0.000114161	up	Os10g0557366	1.1193	1	up	Os01g0564400	2.54432	0.0436246	up
Os01g0272600	2.09245	0.000582768	up	Os01g0268600	3.26742	5.55e-13	up	Os10g0560700	1.07065	0.152779	up	Os01g0566800	1.09954	0.0660066	up
Os01g0274300	4.66294	0.000692764	up	Os01g0268800	1.65262	2.87e-13	up	Os10g0570200	1.47393	0.482742	up	Os01g0570601	3.03562	0.00881134	up
Os01g0275200	3.45942	0.0093643	up	Os01g0269000	3.06254	1.43e-102	up	Os10g0572950	1.97654	0.562025	up	Os01g0571766	1.94342	0.129406	up
Os01g0276100	1.189	2.6e-15	up	Os01g0269500	1.02748	0.109863	up	Os11g0208651	1.2179	0.734712	up	Os01g0572300	1.21195	0.000789628	up
Os01g0276900	1.31316	0.0606027	up	Os01g0269800	2.67397	7.86e-07	up	Os11g0209900	1.10149	0.73686	up	Os01g0575200	1.07116	8.53e-05	up
Os01g0277100	2.10236	0.0119174	up	Os01g0272600	2.75489	2.73e-06	up	Os11g0242200	1.48767	0.32475	up	Os01g0577600	1.89616	0.0940726	up
Os01g0277600	1.18495	1.38e-05	up	Os01g0275500	4.53605	2.76e-06	up	Os11g0248466	1.54283	1	up	Os01g0578000	1.7217	3.53e-05	up
Os01g0278000	3.4074	9.01e-11	up	Os01g0278000	5.28113	2.69e-20	up	Os11g0484700	4.44002	1.03e-07	up	Os01g0579600	2.54432	0.0644127	up
Os01g0278600	1.09311	9.8e-07	up	Os01g0278600	1.42531	3.28e-10	up	Os11g0487700	1.18641	1	up	Os01g0580300	3.87447	0.00242442	up
Os01g0279400	1.2123	0.0375555	up	Os01g0279400	1.91427	0.000686151	up	Os11g0488400	2.40209	0.596105	up	Os01g0583200	1.30986	0.00014902	up
Os01g0279700	2.64255	2.07e-26	up	Os01g0279700	2.14797	1.05e-17	up	Os11g0488900	2.11729	0.912377	up	Os01g0583300	1.078	0.134654	up
Os01g0280500	5.80887	7.76e-35	up	Os01g0280500	5.22365	1.4e-29	up	Os11g0514400	1.16323	1	up	Os01g0585200	1.42572	0.0297432	up
Os01g0281100	4.76783	1.09e-26	up	Os01g0281100	3.83735	6.86e-17	up	Os11g0514500	1.10004	0.165191	up	Os01g0588000	1.74894	0.034335	up
Os01g0281200	2.94753	0.0104	up	Os01g0283300	1.50005	3.76e-08	up	Os11g0542100	2.39592	1	up	Os01g0588100	1.02966	0.0291977	up
Os01g0283300	2.56404	1.9e-22	up	Os01g0283400	4.97728	4.47e-12	up	Os11g0543100	1.58073	1	up	Os01g0590900	1.15859	1.64e-05	up
Os01g0283400	5.43462	2.1e-14	up	Os01g0283500	1.82278	2.57e-10	up	Os11g0552500	1.08246	1	up	Os01g0594600	4	0.00837599	up
Os01g0283500	2.3981	3.03e-17	up	Os01g0283600	4.1964	0.000278819	up	Os11g0582000	1.01159	0.74319	up	Os01g0597600	1.93766	0.000117351	up
Os01g0283600	3.70041	0.000463286	up	Os01g0284900	4.83804	1.04e-41	up	Os11g0592200	3.42441	7.67e-13	up	Os01g0598600	2.70361	3.86e-06	up
Os01g0284900	5.86684	1.15e-63	up	Os01g0286100	1.41773	0.00600749	up	Os11g0614800	1.18641	1	up	Os01g0599550	1.71329	0.00116048	up
Os01g0288700	4.08745	0.00347088	up	Os01g0288800	7.732	6.63e-21	up	Os11g0622800	1.32454	0.0129231	up	Os01g0600900	1.14888	0.011923	up
Os01g0288800	9.35164	2.1e-21	up	Os01g0289100	6.07753	3.56e-21	up	Os11g0679700	1.10619	1	up	Os01g0601675	3.7866	0.00072635	up
Os01g0289100	4.43507	1.35e-12	up	Os01g0289600	1.1505	0.0230741	up	Os11g0684000	1.06293	0.0766244	up	Os01g0602466	2.40808	0.00745339	up
Os01g0289600	3.12274	4.63e-11	up	Os01g0290700	1.52442	4.27e-14	up	Os11g0687100	1.33312	0.435731	up	Os01g0602800	1.19438	0.0150085	up
Os01g0290100	2.16801	6.26e-12	up	Os01g0292200	1.94858	2.63e-21	up	Os11g0702400	1.54056	0.407037	up	Os01g0607900	1.18322	0.0349468	up
Os01g0292200	2.12633	1.75e-25	up	Os01g0293000	2.13913	1.06e-54	up	Os12g0127800	1.13039	1	up	Os01g0609200	2.5716	8.33e-10	up
Os01g0293000	2.72731	1.42e-88	up	Os01g0295700	2.50731	1.22e-29	up	Os12g0147000	1.0217	1	up	Os01g0610400	1.05497	6.12e-05	up
Os01g0295700	3.4322	2.76e-55	up	Os01g0298400	4.11894	1.69e-26	up	Os12g0154700	1.16698	0.408818	up	Os01g0610800	1.32193	0.131954	up
Os01g0295900	3.21501	0.000624156	up	Os01g0299300	1.60304	1.8e-05	up	Os12g0154800	1.27029	0.0977817	up	Os01g0613500	4.62449	6.87e-05	up
Os01g0298400	4.00125	9.45e-27	up	Os01g0301300	2.28659	1.43e-07	up	Os12g0154900	1.67276	1.02e-05	up	Os01g0615100	1.36335	0.288413	up
Os01g0299300	2.2331	5.43e-10	up	Os01g0301500	3.16992	0.00798844	up	Os12g0155000	1.26907	0.155212	up	Os01g0616366	2.25154	0.00276987	up
Os01g0301100	3.70043	0.00777389	up	Os01g0303000	2.36021	1.71e-16	up	Os12g0156100	1.22239	1	up	Os01g0616600	3.06609	0.00012235	up
Os01g0301300	2.33672	9.75e-08	up	Os01g0303600	3.4793	4.54e-63	up	Os12g0190400	1.06012	1	up	Os01g0619900	4.4374	5.7e-05	up
Os01g0301500	4.02973	0.00197267	up	Os01g0303800	2.71833	1.57e-22	up	Os12g0283400	1.59946	0.185743	up	Os01g0623900	1.47393	0.134962	up
Os01g0301900	4.16989	0.000103212	up	Os01g0304500	1.81943	0.00727274	up	Os12g0507400	1.29955	1	up	Os01g0627600	1.60733	0.0795155	up
Os01g0303000	3.01667	1.8e-26	up	Os01g0305200	2.62518	3.73e-36	up	Os12g0555200	1.18058	0.271686	up	Os01g0629600	1.06568	0.0116314	up
Os01g0303600	3.29259	1.53e-57	up	Os01g0305900	4.40671	1.6e-10	up	Os12g0555500	1.95658	0.000259664	up	Os01g0630300	3.90689	0.00156774	up
Os01g0303800	1.55519	4.49e-08	up	Os01g0306400	2.93288	0.00178416	up	Os12g0570700	1.77983	0.00370305	up	Os01g0631400	1.85561	0.0185346	up
Os01g0304100	1.19465	0.0267258	up	Os01g0307624	3.36075	2.5e-05	up	Os12g0571300	1.50043	0.819831	up	Os01g0631500	3.23947	6.36e-07	up
Os01g0304400	1.33015	0.0709665	up	Os01g0307686	2.02148	0.00144565	up	Os12g0596201	1.03652	1	up	Os01g0633900	1.07923	0.343494	up
Os01g0305200	2.78257	2.71e-40	up	Os01g0311400	3.09539	5.83e-22	up	Os12g0614500	2.59384	0.025659	up	Os01g0634500	1.34395	0.203113	up
Os01g0305900	1.11102	0.142766	up	Os01g0311500	1.21635	7.77e-10	up	Os12g0629600	2.74722	0.00724701	up	Os01g0634900	4.82443	1.08e-05	up
Os01g0306400	4.19826	1.47e-06	up	Os01g0313300	3.35335	1.25e-15	up	Os12g0634500	1.85147	1	up	Os01g0635400	1.03747	0.113491	up
Os01g0307624	2.6394	0.000776016	up	Os01g0313600	7.42193	1.61e-55	up	Un_maker_61286	1.46731	0.73927	up	Os01g0640800	1.21412	0.00094353	up
Os01g0307686	2.86644	3.95e-06	up	Os01g0314000	7.72893	2.4e-161	up	Un_maker_109059	2.02236	1	up	Os01g0642700	2.5025	0.0222912	up
Os01g0309451	2.48874	0.00021342	up	Os01g0314100	3.27864	7.36e-48	up	Un_maker_110755	1.75702	0.41733	up	Os01g0646000	1.58496	0.00410918	up
Os01g0311400	3.70318	1.75e-31	up	Os01g0314800	4.0213	8.28e-21	up	Un_maker_121572	1.28422	1	up	Os01g0646700	1.62836	1.16e-11	up
Os01g0311500	1.79728	1.16e-20	up	Os01g0315600	1.01886	0.207848	up	Un_maker_128524	1.03847	1	up	Os01g0647200	2.0133	0.00223289	up
Os01g0313300	2.69916	3.37e-10	up	Os01g0315700	2.27053	2.39e-05	up	Un_maker_133414	1.6749	1	up	Os01g0648500	1.26303	0.0731993	up
Os01g0313600	5.42346	1.3e-33	up	Os01g0315800	2.45075	2.5e-18	up	Un_maker_137349	1.03494	1	up	Os01g0652450	1.70044	3.75e-05	up
Os01g0314000	6.81506	1.48e-139	up	Os01g0316500	1.0858	8.3e-05	up	Un_maker_140035	1.22478	1	up	Os01g0654800	4.05889	0.00276502	up
Os01g0314100	3.48455	3.51e-54	up	Os01g0316600	2.50589	8.58e-34	up	Un_maker_147223	1.98496	0.0221573	up	Os01g0657400	4.05889	0.00647304	up
Os01g0314800	3.94717	3.19e-20	up	Os01g0317500	1.25154	0.118708	up	Un_maker_156142	1.39334	1	up	Os01g0658800	3.5025	0.0212764	up
Os01g0315700	1.2448	0.0183488	up	Os01g0318202	2.28445	0.000105104	up	Un_maker_162560	2.26945	0.534516	up	Os01g0659800	2.09761	0.00724053	up
Os01g0315800	2.08444	1.55e-13	up	Os01g0318600	3.52356	0.00305764	up	Un_maker_167387	1.03542	1	up	Os01g0660200	1.03666	0.000542592	up
Os01g0316500	1.93819	3.39e-13	up	Os01g0327000	2.97914	2.8e-25	up	Un_maker_176321	1.269	0.00509238	up	Os01g0660550	1.57054	4.55e-05	up
Os01g0316600	3.10862	1.08e-52	up	Os01g0327900	1.1375	0.311051	up	Un_maker_176976	1.38552	1	up	Os01g0661000	1.10269	0.00974834	up
Os01g0316900	1.35677	1.66e-06	up	Os01g0328600	1.07498	6e-15	up	Un_maker_177753	1.24454	1	up	Os01g0663300	1.05322	0.0216227	up
Os01g0327000	3.77331	6.38e-39	up	Os01g0329000	4	0.00313863	up	Un_maker_227062	1.16993	0.0107665	up	Os01g0664000	1.99435	3.7e-06	up
Os01g0327100	2.07038	0.0429792	up	Os01g0329300	2.62727	0.0019043	up	Un_maker_242192	1.52636	0.653269	up	Os01g0667000	1.48205	0.00286731	up
Os01g0327900	1.72246	0.119113	up	Os01g0329400	1.86442	1.55e-22	up	Un_maker_242616	1.41064	0.127892	up	Os01g0670800	1.53051	0.124186	up
Os01g0328600	1.94414	6.74e-48	up	Os01g0330100	1.03772	0.0999078	up	Un_maker_244423	1.27719	0.589151	up	Os01g0673300	1.24917	0.0556847	up
Os01g0329300	1.93289	0.0285537	up	Os01g0332100	4.15524	4.46e-12	up	Un_maker_251467	1.65951	1	up	Os01g0677000	1.04564	0.119169	up
Os01g0329400	1.65075	5.15e-18	up	Os01g0332800	1.76033	0.00114423	up	Un_maker_260010	2	0.941768	up	Os01g0678100	3.43911	3.87e-06	up
Os01g0329800	1.88136	1.9e-06	up	Os01g0337600	1.24146	1.75e-09	up	Un_maker_266575	1.84548	0.93035	up	Os01g0678400	2.26303	0.0378659	up
Os01g0332100	5.4419	3.94e-20	up	Os01g0338401	5	0.000132378	up	Un_maker_275374	1.5529	1	up	Os01g0680650	5.18322	2.57e-05	up
Os01g0332150	3.26052	0.000930763	up	Os01g0339500	1.52421	0.000509415	up	Un_maker_284690	1.11247	1	up	Os01g0680900	2.25457	7.38e-13	up
Os01g0332800	1.30666	0.0161377	up	Os01g0341750	1.32193	0.167096	up	Un_maker_287376	1.06301	1	up	Os01g0686000	1.80735	0.000259987	up
Os01g0335600	3.16991	0.0083805	up	Os01g0343300	2.63275	2.9e-17	up	Un_maker_288632	1.65294	0.871332	up	Os01g0686100	1.87447	0.080458	up
Os01g0337160	2.47248	4.46e-06	up	Os01g0348900	4.91731	4.5e-29	up	Un_maker_291821	3.18761	0.47833	up	Os01g0687500	2.01763	1.54e-06	up
Os01g0337600	1.25772	7.53e-10	up	Os01g0349400	1.29803	8.23e-10	up	Un_maker_309928	2.49477	0.435731	up	Os01g0687800	4.39231	0.000967197	up
Os01g0338200	1.34926	1.23e-18	up	Os01g0349600	4.5502	4.36e-06	up	Un_maker_315767	4.48785	0.00121048	up	Os01g0691400	3.05445	0.0017484	up
Os01g0342750	1.38109	0.0151935	up	Os01g0350100	4.45943	0.000223887	up	Un_maker_318399	1.5166	0.00158274	up	Os01g0692100	1.71272	0.100315	up
Os01g0343300	2.82215	6.79e-20	up	Os01g0355500	1.34745	2.42e-10	up	Un_maker_329163	1.04234	1	up	Os01g0692300	1.39855	9.81e-06	up
Os01g0343500	1.08179	0.0269015	up	Os01g0357200	2.18587	0.00184103	up	Un_maker_358665	1.31923	0.228538	up	Os01g0694000	1.28011	0.174163	up
Os01g0346700	1.11756	0.273003	up	Os01g0357900	1.60366	3.55e-06	up	Os01g0126100	-1.1592	0.435731	down	Os01g0694100	1.12338	0.23724	up
Os01g0347100	1.31228	0.0176805	up	Os01g0358100	1.00241	0.0165407	up	Os01g0150700	-2.38751	0.00626979	down	Os01g0694800	3.5025	0.00460789	up
Os01g0348900	3.822	2.43e-21	up	Os01g0360100	2.14439	0.00609185	up	Os01g0229800	-1.20393	0.288187	down	Os01g0696000	1.37197	0.000580311	up
Os01g0349400	1.60079	1.18e-14	up	Os01g0361000	5.03953	1.62e-11	up	Os01g0293501	-3.77257	0.00109	down	Os01g0697100	1.45568	0.00442631	up
Os01g0349600	3.078	0.00156796	up	Os01g0361500	1.48702	6.19e-07	up	Os01g0307500	-1.32581	0.93035	down	Os01g0699900	1.05528	0.108069	up
Os01g0353400	5.74594	1.17e-06	up	Os01g0362100	1.64257	6.17e-05	up	Os01g0609000	-1.72582	0.407037	down	Os01g0701700	1.04081	0.133465	up
Os01g0355500	1.61775	7.67e-15	up	Os01g0368900	6.09276	1.38e-11	up	Os01g0648000	-1.13749	1	down	Os01g0702000	1.04947	0.00103631	up
Os01g0357200	3.31694	1.77e-07	up	Os01g0371400	2.9386	0.0156655	up	Os01g0702300	-3.23029	0.00108988	down	Os01g0705100	2.16992	0.0417441	up
Os01g0357900	1.71859	5.11e-07	up	Os01g0372100	2.68281	9.87e-06	up	Os01g0800500	-1.14775	1	down	Os01g0705300	1.14142	0.0001388	up
Os01g0361000	3.55459	6.86e-07	up	Os01g0372700	1.152	0.1738	up	Os01g0801100	-1.55987	0.000295322	down	Os01g0705400	1.58496	0.0967211	up
Os01g0361500	2.06222	5.13e-13	up	Os01g0373700	5.46099	7.29e-22	up	Os01g0898500	-1.19033	1	down	Os01g0705700	3.9386	0.00478016	up
Os01g0362100	2.77761	1.59e-12	up	Os01g0374501	5.20945	5.01e-07	up	Os01g0968100	-3.42145	0.0561331	down	Os01g0706500	1.11548	0.079311	up
Os01g0363300	1.5961	0.000409272	up	Os01g0375200	1.30375	4.85e-10	up	Os01g0972000	-1.10691	1	down	Os01g0706900	2.53538	8.7e-13	up
Os01g0363500	1.252	1.7e-07	up	Os01g0375500	1.66296	0.110235	up	Os02g0104100	-1.28951	0.0129231	down	Os01g0710100	2.77529	0.0137644	up
Os01g0368900	8.00277	1.33e-19	up	Os01g0376600	1.96857	3.22e-07	up	Os02g0147300	-2.08472	1.56e-07	down	Os01g0710700	1.36543	9.34e-06	up
Os01g0369500	2.96962	0.00668927	up	Os01g0378100	2.87447	0.00266395	up	Os02g0179600	-1.40976	0.0766244	down	Os01g0711200	3	0.0142309	up
Os01g0371400	2.66296	0.0198195	up	Os01g0380800	2.39993	0.00122548	up	Os02g0246900	-1.27872	0.531702	down	Os01g0716200	1.36436	1.53e-07	up
Os01g0372700	2.75973	0.000568476	up	Os01g0382400	3.92283	3.52e-05	up	Os02g0272300	-1.38565	0.212608	down	Os01g0716400	1.08746	0.0858248	up
Os01g0373700	5.029	1.88e-18	up	Os01g0382700	1.09954	0.0304363	up	Os02g0280200	-1.52153	0.704998	down	Os01g0717700	1.11289	0.00595934	up
Os01g0374501	6.02973	2.97e-09	up	Os01g0382900	2.90689	0.0108641	up	Os02g0552700	-1.95108	0.73927	down	Os01g0718900	1.45251	0.026343	up
Os01g0374900	1.11891	1.19e-10	up	Os01g0384800	6.22882	8.19e-27	up	Os02g0555200	-1.07662	0.356513	down	Os01g0719000	4	0.00716921	up
Os01g0375200	2.13348	1.13e-25	up	Os01g0385400	1.43848	6.94e-05	up	Os02g0555700	-1.74075	1	down	Os01g0719800	1.5652	0.00636871	up
Os01g0375500	1.25055	0.236034	up	Os01g0388700	3.5025	0.0061078	up	Os02g0673100	-1.00594	1	down	Os01g0720000	5	0.000823833	up
Os01g0376600	1.50007	0.000662226	up	Os01g0389200	1.19475	0.000285861	up	Os02g0713250	-1.70044	0.195647	down	Os01g0721100	1.44057	0.038597	up
Os01g0382400	3.88929	4.38e-05	up	Os01g0391100	2.77138	2.86e-05	up	Os02g0720400	-1.03037	1	down	Os01g0723200	1.42313	3e-07	up
Os01g0382700	3.26052	6.68e-09	up	Os01g0391800	1.03395	0.293631	up	Os03g0103300	-1.23665	1	down	Os01g0725000	1.09954	0.418291	up
Os01g0384800	5.16099	4.77e-26	up	Os01g0392600	6.66296	1.94e-40	up	Os03g0103800	-1.09516	0.00083707	down	Os01g0726100	5.04439	0.000131461	up
Os01g0385400	1.66471	2.6e-06	up	Os01g0495900	1.12711	0.0329076	up	Os03g0103900	-1.38512	0.0353696	down	Os01g0728250	4.58496	0.000573364	up
Os01g0391100	2.39689	0.000299356	up	Os01g0498200	1.46308	3.23e-30	up	Os03g0135800	-1.13039	1	down	Os01g0729400	1.28011	0.207548	up
Os01g0392600	6.41086	2.11e-57	up	Os01g0498300	3.16992	2.07e-19	up	Os03g0154000	-1.33335	0.128038	down	Os01g0729500	1.27417	0.0208714	up
Os01g0495900	1.33646	0.00999233	up	Os01g0510200	4.75489	1.51e-05	up	Os03g0155700	-1.31431	0.780211	down	Os01g0730900	3.54432	4.27e-05	up
Os01g0498200	1.34754	6.66e-26	up	Os01g0511000	1.54975	1.63e-09	up	Os03g0195475	-1.01821	0.562025	down	Os01g0731201	3.45943	6.63e-05	up
Os01g0498300	2.47859	8.98e-12	up	Os01g0511100	5.28712	1.62e-61	up	Os03g0201000	-1.10236	0.128038	down	Os01g0732700	1.94753	0.00675963	up
Os01g0508500	1.56703	0.00436358	up	Os01g0511600	2.25376	7.47e-07	up	Os03g0283200	-1.02137	1	down	Os01g0733500	1.40089	0.000179581	up
Os01g0510800	1.44984	9.44e-31	up	Os01g0511800	1.3836	0.00920734	up	Os03g0576200	-2.3373	0.000275389	down	Os01g0735500	4	0.00517038	up
Os01g0511100	6.34727	1.1e-88	up	Os01g0512700	1.66985	0.111462	up	Os03g0655400	-1.242	0.00298041	down	Os01g0736900	1.27302	0.0194105	up
Os01g0511600	1.84326	0.00115561	up	Os01g0513200	1.17634	3.8e-11	up	Os03g0671000	-1.72435	1	down	Os01g0737300	2.38827	0.0158725	up
Os01g0513200	1.77858	1.89e-24	up	Os01g0513400	2.77332	4.48e-42	up	Os03g0712800	-1.29052	1	down	Os01g0738500	2.848	7.2e-09	up
Os01g0513400	3.49436	1.95e-66	up	Os01g0518651	2	0.00523295	up	Os03g0785900	-1.02974	0.794905	down	Os01g0738900	1.42833	0.0066733	up
Os01g0519050	1.67807	0.133578	up	Os01g0521500	2.76939	0.00188153	up	Os03g0807600	-2.50833	0.00615425	down	Os01g0742100	2.02716	5.45e-10	up
Os01g0519100	1.19264	0.0331446	up	Os01g0524251	7.35029	7.23e-71	up	Os03g0817100	-1.13005	1	down	Os01g0742200	4.4374	0.00131251	up
Os01g0520600	1.02738	0.00729498	up	Os01g0529800	3.0906	2.11e-07	up	Os04g0115700	-1.72564	0.00158274	down	Os01g0743100	3.05889	0.00419621	up
Os01g0521500	2.76938	0.00169642	up	Os01g0532300	3.51419	9.3e-35	up	Os04g0200400	-3.18982	0.00121048	down	Os01g0743200	3.16992	4.96e-07	up
Os01g0524251	7.00642	5.09e-75	up	Os01g0532700	1.26303	0.103816	up	Os04g0344400	-1.19464	1	down	Os01g0744200	4.22239	0.00361912	up
Os01g0524500	2.96887	1.43e-05	up	Os01g0533400	6.95678	4.36e-24	up	Os04g0476100	-1.06977	0.000334907	down	Os01g0744400	2.16992	0.0132379	up
Os01g0524700	1.59176	3.13e-10	up	Os01g0537250	4.77259	1.59e-07	up	Os04g0526600	-1.06053	1	down	Os01g0745700	3.5025	0.00808612	up
Os01g0529800	3.52355	1.72e-08	up	Os01g0539400	4.60204	7.63e-08	up	Os04g0554500	-1.0677	1	down	Os01g0747600	1.1247	0.0955571	up
Os01g0532300	3.53138	4.84e-37	up	Os01g0540400	3.45943	0.0108125	up	Os04g0659300	-1.1872	0.320831	down	Os01g0748500	1.17803	0.220391	up
Os01g0532800	1.56758	1.58e-05	up	Os01g0546100	2.55459	0.0108542	up	Os05g0161500	-2.24793	0.000168046	down	Os01g0748950	1.47369	6.91e-09	up
Os01g0533400	7.45653	1.53e-36	up	Os01g0553901	4.39232	0.0012981	up	Os05g0212550	-2.13748	0.851169	down	Os01g0749000	1.644	0.000763324	up
Os01g0534800	1.99515	5.84e-22	up	Os01g0555100	4.12928	1.58e-05	up	Os05g0219900	-1.70695	1	down	Os01g0749100	1.24886	2.34e-06	up
Os01g0536400	2.2303	0.0075919	up	Os01g0556650	2.28787	0.000646308	up	Os05g0319100	-1.18057	1	down	Os01g0751600	2.06529	0.000479423	up
Os01g0537250	4.3923	1.94e-05	up	Os01g0557100	2.84202	3.5e-18	up	Os05g0338933	-1.09226	1	down	Os01g0756200	4.77259	1.18e-07	up
Os01g0539400	4.2479	0.000129791	up	Os01g0558100	2.81691	1.72e-07	up	Os05g0355900	-1.03476	1	down	Os01g0756600	1.44646	0.0508796	up
Os01g0541800	1.54989	3.47e-08	up	Os01g0558600	1.94696	7.37e-39	up	Os05g0433400	-1.87446	0.684773	down	Os01g0756900	2.34577	0.00972298	up
Os01g0541900	1.01697	2.02e-05	up	Os01g0558700	3.91995	2.5e-42	up	Os05g0433500	-1.50954	1	down	Os01g0757600	1.4441	0.0484196	up
Os01g0546100	1.8625	0.0833711	up	Os01g0559000	2.59925	3.89e-26	up	Os05g0463000	-2.13463	0.505563	down	Os01g0759100	1.49643	0.179401	up
Os01g0547200	1.17609	2.11e-05	up	Os01g0559100	2.14166	0.000520075	up	Os05g0527100	-1.42222	1	down	Os01g0762900	1.31774	0.0713791	up
Os01g0548600	1.84155	1.34e-05	up	Os01g0564400	1.95936	0.0659071	up	Os06g0108600	-1.1099	1	down	Os01g0763100	1.50901	0.00861961	up
Os01g0548750	1.5645	0.00189158	up	Os01g0566000	5.9542	2.64e-08	up	Os06g0141200	-1.40939	0.910628	down	Os01g0766300	1.22318	0.0135382	up
Os01g0549200	1.03013	4.3e-06	up	Os01g0566050	2.28427	3.16e-21	up	Os06g0169900	-1.33464	0.490519	down	Os01g0770000	1.37716	0.00517282	up
Os01g0553600	3.04439	0.0185763	up	Os01g0566100	1.31786	0.00340593	up	Os06g0184000	-1.59635	1	down	Os01g0770100	1.09761	0.0280135	up
Os01g0556650	1.58496	0.0210214	up	Os01g0566500	1.67436	0.00157099	up	Os06g0199000	-1.73978	3.53e-05	down	Os01g0771100	1.94847	2.46e-09	up
Os01g0557100	2.16028	4.71e-11	up	Os01g0566800	1.26303	0.0176307	up	Os06g0199400	-1.06523	0.0467822	down	Os01g0771200	3.08746	0.00889734	up
Os01g0558100	3.11886	6.09e-09	up	Os01g0567200	4.35755	6.04e-05	up	Os06g0302000	-1.83649	0.207079	down	Os01g0773000	4.34577	0.000113289	up
Os01g0558600	2.05534	2.04e-43	up	Os01g0567600	4.73696	0.00030835	up	Os06g0334100	-1.0163	0.747631	down	Os01g0773800	1.38023	0.0042821	up
Os01g0558700	4.34947	1.55e-53	up	Os01g0570601	4.77259	0.000176874	up	Os06g0349700	-1.26303	1	down	Os01g0774500	2.21501	0.0282658	up
Os01g0559000	1.66121	2.48e-11	up	Os01g0570800	3.57768	7.92e-29	up	Os06g0488200	-1.17531	1	down	Os01g0775400	1.04538	0.000361572	up
Os01g0559100	2.31755	0.000130104	up	Os01g0571166	1.14001	8.26e-05	up	Os06g0521200	-1.18441	1	down	Os01g0776800	2.16992	0.0248106	up
Os01g0559750	2.52961	0.00160834	up	Os01g0571300	3.05889	2.07e-13	up	Os06g0562200	-1.00692	0.877948	down	Os01g0778100	3.41504	0.000338495	up
Os01g0561600	1.07139	0.269967	up	Os01g0571500	1.07468	0.017642	up	Os06g0671000	-1.06774	0.909245	down	Os01g0779300	1.95205	6.95e-05	up
Os01g0565600	3.75488	0.000230351	up	Os01g0571766	3.32193	0.00638672	up	Os06g0699800	-1.35548	0.960847	down	Os01g0780600	1.55431	0.0158467	up
Os01g0566000	4.6147	2.61e-06	up	Os01g0571800	4.32193	8.16e-05	up	Os06g0725200	-1.89308	0.0169396	down	Os01g0784800	2.07923	0.00873933	up
Os01g0566050	2.75366	4.75e-31	up	Os01g0575000	1.61884	2.82e-22	up	Os07g0104750	-1.20255	0.819831	down	Os01g0784900	1.28109	0.000104218	up
Os01g0566100	2.19925	1.97e-07	up	Os01g0575200	1.65746	1.02e-11	up	Os07g0120900	-1.22882	1	down	Os01g0785900	2.29278	0.00450705	up
Os01g0567200	6.22237	4.22e-07	up	Os01g0578800	3.24101	0.00210268	up	Os07g0124900	-1.90074	1	down	Os01g0788400	3.19555	2.28e-06	up
Os01g0567400	1.20304	8.79e-05	up	Os01g0579600	1.95936	0.0938483	up	Os07g0158900	-2.3148	8.11e-24	down	Os01g0788500	1.04182	0.00323146	up
Os01g0567600	5.11546	7.53e-05	up	Os01g0580300	2.28951	0.0110458	up	Os07g0281800	-1.09486	0.000334907	down	Os01g0793200	2.63743	0.0137418	up
Os01g0570800	3.65456	2.92e-30	up	Os01g0580800	1.9925	3.03e-11	up	Os07g0445800	-1.41503	1	down	Os01g0795400	2.11683	1.44e-05	up
Os01g0571300	4.16099	6.32e-20	up	Os01g0581300	1.45104	8.4e-08	up	Os07g0523100	-1.6249	0.81095	down	Os01g0799500	1.15376	0.0733476	up
Os01g0571500	1.86469	1.48e-05	up	Os01g0581400	2.09954	1.36e-05	up	Os07g0565100	-1.58969	1	down	Os01g0800101	3.66296	0.00309507	up
Os01g0571800	4.55457	3.1e-06	up	Os01g0582600	3.94933	1.66e-44	up	Os07g0605800	-1.04064	0.867394	down	Os01g0800250	3.45943	0.0211676	up
Os01g0574500	1.2818	5.78e-05	up	Os01g0583100	2.31014	2.79e-38	up	Os07g0633400	-1.36564	1	down	Os01g0800266	1.94342	0.160602	up
Os01g0575000	1.66019	1.62e-23	up	Os01g0584250	1.91511	0.00100076	up	Os07g0670200	-1.152	1	down	Os01g0801000	2.21723	0.000326972	up
Os01g0578800	2.77259	0.00821679	up	Os01g0584300	3.78136	0.00311522	up	Os08g0153750	-1.69707	0.128038	down	Os01g0804400	1.23676	0.000797115	up
Os01g0580400	2.94754	0.0018652	up	Os01g0584900	3.54916	2.77e-05	up	Os08g0153900	-1.17834	1	down	Os01g0804900	1.65208	0.00642045	up
Os01g0580800	2.8569	3.02e-22	up	Os01g0585100	3.37761	7.82e-119	up	Os08g0238100	-2.41238	1.11e-08	down	Os01g0805100	2.4357	9.89e-10	up
Os01g0581300	1.22055	3.6e-05	up	Os01g0585200	2.40251	2.85e-05	up	Os08g0331800	-1.4346	0.534516	down	Os01g0805300	1.35443	7.64e-06	up
Os01g0581400	3.87719	7.36e-15	up	Os01g0585300	1.97167	8.44e-05	up	Os08g0402500	-1.3254	0.408818	down	Os01g0805500	2.45943	0.024279	up
Os01g0581800	1.34395	0.158632	up	Os01g0585600	1.08873	0.00317174	up	Os08g0424100	-2.04835	0.497624	down	Os01g0805900	1.31027	0.000114587	up
Os01g0582600	4.12119	1.09e-48	up	Os01g0585700	1.32081	9.91e-19	up	Os09g0246300	-1.1676	0.703957	down	Os01g0805975	2	0.00129784	up
Os01g0583100	2.82996	2.2e-57	up	Os01g0586800	2.98133	7.23e-08	up	Os09g0250150	-1.16601	0.912377	down	Os01g0810000	1.06904	0.10054	up
Os01g0584250	1.35869	0.0210567	up	Os01g0588000	1.59693	0.0294035	up	Os09g0367700	-1.4344	1	down	Os01g0810200	1.30117	0.000488559	up
Os01g0584300	3.45942	0.011649	up	Os01g0588900	2.72135	4.69e-49	up	Os09g0425400	-1.0156	1	down	Os01g0810500	3.02975	0.00426055	up
Os01g0584900	3.59824	9.15e-05	up	Os01g0589000	4.3505	2.53e-06	up	Os09g0483400	-1.152	1	down	Os01g0810800	1.87344	0.000192661	up
Os01g0585100	3.58817	1.25e-139	up	Os01g0594600	4	0.00336163	up	Os09g0552500	-1.98423	0.240053	down	Os01g0811300	1.1062	0.0480616	up
Os01g0585200	2.20945	0.000295091	up	Os01g0594800	2.3742	1.3e-09	up	Os09g0552600	-1	1	down	Os01g0811400	1.7146	0.00256706	up
Os01g0585300	1.51457	0.00304505	up	Os01g0595400	1.0232	2.62e-05	up	Os09g0553900	-1.11672	0.333516	down	Os01g0812000	1.15325	0.00506276	up
Os01g0585600	1.46621	3.14e-05	up	Os01g0595600	1.8887	7.81e-06	up	Os10g0162600	-1.03476	1	down	Os01g0812800	5.40372	2.54e-07	up
Os01g0585700	1.43558	4.11e-22	up	Os01g0597600	6.26679	7.47e-23	up	Os10g0453000	-1.1213	1	down	Os01g0813800	3.54432	0.00216817	up
Os01g0586800	3.43031	4.06e-10	up	Os01g0597800	1.99808	2.62e-10	up	Os10g0536600	-1.01341	1	down	Os01g0814100	1.24984	0.0736957	up
Os01g0588200	2.32193	0.00271668	up	Os01g0598400	1.81444	0.00383082	up	Os10g0538450	-1.23588	1	down	Os01g0814800	1.36923	0.0203598	up
Os01g0588600	3.20944	0.00737108	up	Os01g0601675	4.52356	3.17e-05	up	Os11g0151200	-1.96186	0.00186202	down	Os01g0816600	1.32254	7.45e-11	up
Os01g0588900	2.90507	8.98e-56	up	Os01g0602466	2.7866	0.000887343	up	Os11g0151700	-1.23666	0.00547666	down	Os01g0818900	3.45943	0.0229741	up
Os01g0589000	3.95419	6.52e-06	up	Os01g0603100	2.34186	1.2e-08	up	Os11g0186900	-1.04541	0.534516	down	Os01g0819233	1.0665	0.0611886	up
Os01g0589800	1.01089	0.0114353	up	Os01g0603300	1.3731	2.98e-06	up	Os11g0306400	-1.08457	0.913982	down	Os01g0821900	1.22239	0.0106637	up
Os01g0590200	1.10236	0.0810401	up	Os01g0604500	1.33931	3.51e-05	up	Os11g0384789	-5.28317	0.187255	down	Os01g0822900	1.10938	0.103589	up
Os01g0594800	1.70443	1.13e-05	up	Os01g0605700	3.81876	1.08e-08	up	Os11g0483900	-1.07215	0.780021	down	Os01g0823100	1.08299	0.0163778	up
Os01g0595100	1.04699	7.4e-08	up	Os01g0606000	5.34577	1.26e-06	up	Os11g0489250	-1.01435	1	down	Os01g0823400	1.87752	0.000525565	up
Os01g0595600	1.28024	0.00283816	up	Os01g0606900	1.87447	5.13e-05	up	Os11g0591800	-1.04516	0.38184	down	Os01g0823700	2.24793	0.00215837	up
Os01g0597600	3.95061	8.88e-11	up	Os01g0607000	1.32011	0.0257571	up	Os11g0592100	-1.01845	0.11715	down	Os01g0824500	5.16992	6.09e-05	up
Os01g0597800	1.21694	0.000125642	up	Os01g0607200	1.17698	0.000250694	up	Os11g0645400	-1.20678	0.446588	down	Os01g0826000	1.87447	0.0238582	up
Os01g0599900	3.70043	0.00859265	up	Os01g0607250	1.76905	1.44e-05	up	Os12g0132500	-1.29371	1	down	Os01g0826800	1.23447	0.0597436	up
Os01g0601000	4.9696	7.06e-05	up	Os01g0607400	1.00956	2.61e-16	up	Os12g0170800	-1.1773	0.74319	down	Os01g0827600	1.25306	0.000188956	up
Os01g0603100	2.02725	8.24e-07	up	Os01g0607600	3.11974	4.41e-09	up	Os12g0241100	-2.70041	1	down	Os01g0827700	2.26303	0.0174923	up
Os01g0604100	1.70043	0.07229	up	Os01g0609200	5.66944	4.92e-41	up	Os12g0638200	-1	0.913982	down	Os01g0829000	2.73335	9.34e-10	up
Os01g0604500	1.48325	4.72e-06	up	Os01g0609300	4.43996	1.83e-39	up	Un_maker_58416	-2.59789	0.0977817	down	Os01g0829100	3.40599	1.98e-05	up
Os01g0605700	5.73952	1.95e-16	up	Os01g0609501	2.60618	5.08e-06	up	Un_maker_80346	-1.0091	1	down	Os01g0829400	2.88381	7.15e-08	up
Os01g0606000	5.65102	1.14e-08	up	Os01g0612425	2.5025	0.0550243	up	Un_maker_125267	-1.42196	0.562025	down	Os01g0829900	3.08746	0.00208568	up
Os01g0606900	1.63559	0.000532244	up	Os01g0614900	3.04357	1.07e-61	up	Un_maker_139565	-2.07038	0.0114781	down	Os01g0832100	1.04731	0.137561	up
Os01g0607200	2.39373	5.25e-15	up	Os01g0615050	2.17671	2.18e-09	up	Un_maker_143097	-1.4344	0.93035	down	Os01g0833700	1.60164	0.00535114	up
Os01g0607250	2.25838	1.23e-08	up	Os01g0615100	6.04417	2.68e-10	up	Un_maker_158781	-1.04113	1	down	Os01g0834500	1.07766	0.0024946	up
Os01g0607400	1.1245	3.39e-20	up	Os01g0615300	2.68326	0.00175477	up	Un_maker_162853	-1.14424	0.082548	down	Os01g0834600	1.11138	0.00331093	up
Os01g0607600	2.52725	1.2e-06	up	Os01g0619900	3.21501	1.77e-05	up	Un_maker_170392	-1.03424	1	down	Os01g0835000	1.69515	0.01822	up
Os01g0609200	3.80145	1.41e-16	up	Os01g0621900	1.38571	3.23e-33	up	Un_maker_172905	-2.73178	0.880032	down	Os01g0836700	1.48587	0.00587433	up
Os01g0609300	3.94353	4.27e-31	up	Os01g0623200	1.23571	1.85e-06	up	Un_maker_260681	-1.32752	0.00191641	down	Os01g0836900	1.28716	0.00279094	up
Os01g0609501	3.45943	1.67e-09	up	Os01g0623500	3.89498	1.28e-20	up	Un_maker_291667	-1.32191	1	down	Os01g0837300	1.46713	0.0841003	up
Os01g0610700	1.00513	0.000120441	up	Os01g0627400	2.61244	0.00135585	up	Un_maker_357919	-1.40987	0.356513	down	Os01g0837600	2.16992	0.000242978	up
Os01g0611100	1.02915	0.067743	up	Os01g0627500	3.86581	8.07e-09	up					Os01g0839300	1.12744	0.000685439	up
Os01g0612200	1.10465	1.08e-06	up	Os01g0627600	4.4374	7.56e-07	up					Os01g0840700	2.06164	5.24e-10	up
Os01g0612425	3.36922	0.00689824	up	Os01g0627800	7.49643	8.23e-23	up					Os01g0842400	1.64801	0.00597558	up
Os01g0614900	3.1278	1.66e-65	up	Os01g0627967	5.23672	2.72e-41	up					Os01g0846900	3.54432	0.0193974	up
Os01g0615050	2.21507	8.43e-10	up	Os01g0629000	1.67556	0.0367145	up					Os01g0847600	4.64385	3.18e-05	up
Os01g0615100	4.72972	8.85e-07	up	Os01g0629400	1.15783	4.47e-10	up					Os01g0849600	1.72247	0.210585	up
Os01g0615200	1.91754	0.00365836	up	Os01g0629600	1.82847	7.86e-07	up					Os01g0853600	1.17365	0.0884937	up
Os01g0615300	2.38957	0.00553683	up	Os01g0631400	3.66296	2.39e-05	up					Os01g0855000	1.31079	0.00961316	up
Os01g0621900	1.51687	5.23e-40	up	Os01g0631800	2.1006	0.000126893	up					Os01g0857300	1.2909	0.0207334	up
Os01g0623200	1.35195	1.11e-07	up	Os01g0633400	1.922	0.0123679	up					Os01g0857650	1.72247	0.126253	up
Os01g0623500	4.76345	1.34e-30	up	Os01g0633900	1.20053	0.190883	up					Os01g0857900	1.06413	0.0127058	up
Os01g0626400	1.46475	5.31e-06	up	Os01g0634900	1.76553	0.00219247	up					Os01g0858200	4.70044	0.00100741	up
Os01g0627400	2.05209	0.0110583	up	Os01g0635200	2.61471	0.00182933	up					Os01g0860900	2.2338	0.00127873	up
Os01g0627500	4.37068	1.17e-10	up	Os01g0635550	2.10093	2.9e-07	up					Os01g0862200	2.30355	2.09e-07	up
Os01g0627550	2.0444	0.0629728	up	Os01g0639200	2.19292	1.3e-12	up					Os01g0863500	1.20925	0.075056	up
Os01g0627600	3.67806	0.000355769	up	Os01g0639600	2.63506	1.46e-18	up					Os01g0864401	1.23704	0.0360614	up
Os01g0627800	9.4527	8.78e-26	up	Os01g0639900	2.06489	1.22e-36	up					Os01g0865100	1.01821	0.000559759	up
Os01g0627933	1.58981	0.00561681	up	Os01g0640100	4.71424	3.22e-05	up					Os01g0865700	1.02975	0.0659552	up
Os01g0627967	4.62542	7.46e-32	up	Os01g0640700	2.92552	6.52e-24	up					Os01g0867100	1.848	1.01e-09	up
Os01g0629000	2.17477	0.00522976	up	Os01g0642000	3.0453	1.58e-21	up					Os01g0867200	1.39922	1.41e-09	up
Os01g0631800	3.46352	1.96e-10	up	Os01g0642100	3.34042	8.39e-13	up					Os01g0868800	2	0.0107281	up
Os01g0633400	2.05209	0.00348615	up	Os01g0642200	2.33081	7.45e-11	up					Os01g0870300	1.01027	0.0293928	up
Os01g0635200	2.99999	0.000149944	up	Os01g0643800	1.06559	0.125385	up					Os01g0870400	4.05889	0.00168429	up
Os01g0635550	2.65431	7.84e-12	up	Os01g0644000	1.80404	1.3e-11	up					Os01g0870750	3.5025	0.0171088	up
Os01g0637800	2.0444	0.0666529	up	Os01g0644200	8.76542	5.56e-33	up					Os01g0871600	2.848	0.000705323	up
Os01g0639200	2.16099	2.09e-12	up	Os01g0647200	3.12433	5.5e-07	up					Os01g0871800	1.00504	0.0455185	up
Os01g0639600	2.68024	3.74e-19	up	Os01g0649400	1.86994	0.0124776	up					Os01g0872000	3.00856	3.24e-12	up
Os01g0639900	2.04228	4.46e-36	up	Os01g0652100	1.50524	0.000782423	up					Os01g0873200	1.39453	0.0120762	up
Os01g0640100	5.46759	8.69e-07	up	Os01g0652450	1.24101	0.000945688	up					Os01g0874100	1.13581	0.000238086	up
Os01g0640600	3.70043	0.00591765	up	Os01g0654100	2.52505	1.59e-33	up					Os01g0875300	1.2578	0.0272474	up
Os01g0640700	3.83147	9.03e-41	up	Os01g0654450	5.17437	3.91e-11	up					Os01g0876650	1.94753	0.0787396	up
Os01g0642000	4.51496	8.83e-47	up	Os01g0655250	1.25668	0.0206353	up					Os01g0882200	1.07984	0.0014065	up
Os01g0642100	3.65628	9.24e-16	up	Os01g0655300	2.22511	6.98e-26	up					Os01g0885000	1.18084	0.000948439	up
Os01g0642200	2.51115	1.45e-12	up	Os01g0655500	1.82465	5.53e-21	up					Os01g0887400	1.22882	0.00289074	up
Os01g0644000	2.15012	4.88e-16	up	Os01g0656400	1.96963	0.000673738	up					Os01g0889400	2.11548	0.00323375	up
Os01g0644200	7.22314	5.26e-40	up	Os01g0657400	2.8365	0.0151398	up					Os01g0889800	1.48403	0.00189203	up
Os01g0644600	1.1031	0.239843	up	Os01g0658600	5.65535	9.64e-10	up					Os01g0890600	1.63387	0.00421005	up
Os01g0649400	1.90182	0.0148785	up	Os01g0658700	2.40526	0.000415002	up					Os01g0892300	3.5025	0.00942504	up
Os01g0652100	2.35364	2.64e-08	up	Os01g0658800	3.5025	0.00981774	up					Os01g0895000	1.19094	0.0527911	up
Os01g0653300	1.39759	0.0437068	up	Os01g0658900	3.31338	3.3e-81	up					Os01g0896400	1.01728	0.227969	up
Os01g0654100	2.97394	1.42e-46	up	Os01g0661500	3.55572	9.5e-101	up					Os01g0897500	2.65208	1.62e-06	up
Os01g0654450	6.04982	3.28e-10	up	Os01g0661601	2.9685	5.35e-28	up					Os01g0899387	1.97199	0.0761632	up
Os01g0655250	1.0111	0.06315	up	Os01g0661650	1.20558	0.117248	up					Os01g0906200	1.53701	2.15e-09	up
Os01g0655300	1.52083	1.2e-12	up	Os01g0661700	1.08746	0.350273	up					Os01g0907600	2.46948	0.0395206	up
Os01g0655500	2.11079	7.1e-28	up	Os01g0661750	9.34096	1.45e-32	up					Os01g0911900	1.72504	1.77e-09	up
Os01g0656200	1.69759	0.000582948	up	Os01g0662800	1.70044	0.13573	up					Os01g0912600	1.40718	0.00969703	up
Os01g0656400	1.82312	0.00210596	up	Os01g0664500	1.1706	0.00128699	up					Os01g0912850	1.80089	1.53e-05	up
Os01g0656600	1.31366	5.2e-09	up	Os01g0665200	1.58851	2.4e-30	up					Os01g0914100	1.10178	0.0610428	up
Os01g0658600	6.00748	2.48e-08	up	Os01g0665300	2.18783	6.92e-49	up					Os01g0919700	1.34606	0.00348089	up
Os01g0658700	2.9558	1.36e-05	up	Os01g0665500	1.95945	6.59e-07	up					Os01g0920500	1.02615	0.0574068	up
Os01g0658900	2.88113	3.08e-64	up	Os01g0665900	2.81691	1.07e-07	up					Os01g0921100	3.98489	1.27e-06	up
Os01g0659200	1.01291	5.64e-10	up	Os01g0666000	3.25435	4.86e-10	up					Os01g0921600	1.03682	7.8e-07	up
Os01g0661500	3.84769	2.96e-119	up	Os01g0666600	3.10691	0.000231209	up					Os01g0923400	4	0.00738929	up
Os01g0661601	3.844	1.77e-46	up	Os01g0667000	7.24582	4.41e-29	up					Os01g0924700	4.16992	0.00208142	up
Os01g0661750	8.50911	5.14e-53	up	Os01g0667200	1.27669	4.86e-12	up					Os01g0924800	1.21723	0.384278	up
Os01g0662600	1.37052	6.5e-07	up	Os01g0667600	2.03171	1.79e-05	up					Os01g0926300	4.34577	0.00141402	up
Os01g0663800	1.22309	4.52e-07	up	Os01g0667700	1.52409	1.17e-13	up					Os01g0927300	1.76377	2.17e-06	up
Os01g0664500	1.10631	0.00214803	up	Os01g0667900	1.87869	1.91e-17	up					Os01g0927500	3.02975	0.000751181	up
Os01g0665200	1.54795	1.86e-29	up	Os01g0670500	1.6393	2.38e-07	up					Os01g0927900	1.33208	3.95e-06	up
Os01g0665300	2.72465	1.35e-75	up	Os01g0670800	5.70044	1.58e-06	up					Os01g0928600	5.20945	7.49e-06	up
Os01g0665500	3.20317	9.94e-17	up	Os01g0672400	1.24164	4.99e-19	up					Os01g0928700	3.9386	0.0132132	up
Os01g0665750	2.31361	2.84e-07	up	Os01g0673700	1.07822	0.0186032	up					Os01g0929100	1.25726	0.00517038	up
Os01g0665900	3.40066	7.22e-11	up	Os01g0673900	1.15931	0.000373664	up					Os01g0929200	1.47063	0.00401488	up
Os01g0666000	2.438	2.82e-06	up	Os01g0675000	5.42626	9.96e-06	up					Os01g0930000	1.10962	0.00595916	up
Os01g0666600	1.52606	0.0646015	up	Os01g0675800	2.74339	1.57e-09	up					Os01g0930300	1.29768	0.153895	up
Os01g0667000	6.61175	6.46e-17	up	Os01g0676800	2.04439	0.0877991	up					Os01g0931200	2.1375	0.00094977	up
Os01g0667200	1.22594	2.35e-11	up	Os01g0677000	7.30046	5.81e-26	up					Os01g0932950	4.19639	0.000835315	up
Os01g0667600	2.83354	1.19e-09	up	Os01g0677100	1.02857	0.223984	up					Os01g0933500	1.08153	0.125827	up
Os01g0667700	1.79974	5.45e-19	up	Os01g0678100	1.13955	0.0599797	up					Os01g0934500	2.19348	6.1e-05	up
Os01g0667900	2.371	1.56e-27	up	Os01g0679500	2.1643	2.63e-07	up					Os01g0935200	1.26303	0.216598	up
Os01g0670500	1.49923	7.74e-06	up	Os01g0679550	2.76537	3.04e-13	up					Os01g0935400	2.32193	0.0185693	up
Os01g0670800	3.16992	0.00229984	up	Os01g0679900	1.32714	1.26e-12	up					Os01g0936000	2.078	0.0223429	up
Os01g0672400	1.37551	2.26e-23	up	Os01g0680650	3.18322	0.000127909	up					Os01g0937500	2.1822	0.0682194	up
Os01g0672500	1.44554	8.69e-06	up	Os01g0681600	1.17366	1.14e-08	up					Os01g0938600	1.40621	9.12e-06	up
Os01g0673700	2.25216	2.35e-07	up	Os01g0682001	2.1301	0.000125378	up					Os01g0939300	1.12131	0.160767	up
Os01g0673900	1.21454	0.00012563	up	Os01g0682700	4.49185	8.66e-12	up					Os01g0940600	1.19931	0.0349328	up
Os01g0674000	1.19074	0.00389411	up	Os01g0685400	2.74387	5.08e-16	up					Os01g0941800	1.76553	0.0873547	up
Os01g0675000	5.1832	2.24e-05	up	Os01g0685800	2.29278	0.0241933	up					Os01g0942900	4.05889	2.27e-05	up
Os01g0675800	3.11686	2.67e-11	up	Os01g0686100	3.68182	0.000496634	up					Os01g0944700	1.26271	0.00373437	up
Os01g0677000	5.71424	1.3e-18	up	Os01g0686500	4.29278	5.29e-06	up					Os01g0945150	3.9386	0.00352693	up
Os01g0679500	4.27128	6.97e-26	up	Os01g0686700	4.59096	1.48e-15	up					Os01g0947000	2.15368	4.01e-06	up
Os01g0679550	3.56322	7.2e-22	up	Os01g0687800	1.58496	0.0839722	up					Os01g0949800	1.39961	0.037365	up
Os01g0681200	1.47244	3.12e-06	up	Os01g0688000	2.1123	0.000822282	up					Os01g0950700	2.42884	0.00320807	up
Os01g0681600	1.20845	2.26e-09	up	Os01g0689900	2.40295	1.89e-09	up					Os01g0951200	1.39338	0.000178572	up
Os01g0682001	2.80951	2.16e-07	up	Os01g0691400	1.94753	0.0214324	up					Os01g0953100	4.4374	0.00102153	up
Os01g0682700	3.76553	6.16e-08	up	Os01g0691600	1.31313	1.93e-29	up					Os01g0956700	1.20696	0.0943089	up
Os01g0684301	3.93859	0.00182703	up	Os01g0692000	5.08549	1.08e-38	up					Os01g0957800	2.66051	0.000150384	up
Os01g0685400	3.2022	3.79e-22	up	Os01g0692100	2.71272	0.00506176	up					Os01g0957900	2.82073	5.25e-12	up
Os01g0685800	2.61471	0.0111181	up	Os01g0693300	1.50479	5.61e-05	up					Os01g0962600	2.71049	0.000403798	up
Os01g0686500	3.78659	6.12e-05	up	Os01g0694000	1.21299	0.135663	up					Os01g0965000	2.16992	0.00407789	up
Os01g0686600	4.16992	0.000382941	up	Os01g0694100	1.53842	0.0548138	up					Os01g0966200	1.4926	0.0081711	up
Os01g0686700	4.2384	2.34e-25	up	Os01g0694300	2.1983	3.77e-50	up					Os01g0966300	2.08746	3.85e-13	up
Os01g0688000	2.46853	6.47e-05	up	Os01g0695200	1.13245	0.000481184	up					Os01g0966700	1.23879	0.228022	up
Os01g0689900	2.27422	1.24e-08	up	Os01g0695300	3.12928	1.88e-20	up					Os01g0967900	5.08746	1.2e-05	up
Os01g0692000	6.41632	3.76e-61	up	Os01g0695800	4.48934	4.39e-25	up					Os01g0968200	3.41504	0.00457087	up
Os01g0693300	1.87332	2.7e-07	up	Os01g0696701	1.54057	1.34e-08	up					Os01g0968400	1.35364	0.265182	up
Os01g0693400	1.01184	0.000779137	up	Os01g0699100	2.88399	2.29e-40	up					Os01g0968700	1.00207	1.14e-07	up
Os01g0694300	1.42713	8.03e-22	up	Os01g0699400	3.89136	9.5e-20	up					Os01g0969700	4.70044	8.53e-05	up
Os01g0695200	1.26684	7.89e-05	up	Os01g0699600	5.20002	3.93e-37	up					Os01g0970900	1.17911	0.000470416	up
Os01g0695300	3.59368	6.87e-27	up	Os01g0700100	2.01924	3.8e-08	up					Os01g0971800	1.70577	0.00789359	up
Os01g0695800	3.78502	6.12e-18	up	Os01g0701900	2.05978	3.27e-12	up					Os01g0974000	1.00583	4.76e-08	up
Os01g0695900	3.08743	0.00650047	up	Os01g0702500	4.19264	9.04e-09	up					Os01g0974100	2.49541	7.34e-05	up
Os01g0696701	1.37378	1.72e-07	up	Os01g0704000	4.48112	0.00265425	up					Os01g0974200	1.19696	0.0970346	up
Os01g0699100	2.68579	3.66e-35	up	Os01g0704700	1.04793	0.00101387	up					Os01g0977400	1.89308	0.0149793	up
Os01g0699400	6.01849	4.1e-46	up	Os01g0705000	1.01749	0.237614	up					Os02g0101400	2.52655	0.00124451	up
Os01g0699600	5.26243	6.93e-39	up	Os01g0705100	3.94753	0.000145701	up					Os02g0103700	1.05432	0.00114419	up
Os01g0700000	1.53207	3.57e-12	up	Os01g0705200	7.22278	9.64e-47	up					Os02g0103900	2.62059	8.39e-14	up
Os01g0700100	2.13692	8.84e-09	up	Os01g0705400	2.21299	0.0111909	up					Os02g0106600	1.46591	0.013243	up
Os01g0701900	2.26647	1e-15	up	Os01g0705700	3.9386	0.00175421	up					Os02g0106900	1.71621	5.31e-07	up
Os01g0702500	4.34576	1.18e-08	up	Os01g0706000	2.63559	1.35e-06	up					Os02g0107251	4.75489	0.00178346	up
Os01g0704000	4.52356	0.000778522	up	Os01g0706600	3.66928	7.43e-71	up					Os02g0108800	1.18554	6.3e-06	up
Os01g0704300	1.94672	0.00166063	up	Os01g0706700	4.25891	2.62e-50	up					Os02g0109100	1.0124	0.000228736	up
Os01g0704700	1.39967	3.42e-06	up	Os01g0706800	3.07039	2.35e-06	up					Os02g0110000	1.1635	0.0194229	up
Os01g0705000	2.00836	0.0107919	up	Os01g0706900	1.53538	1.16e-06	up					Os02g0110400	2.01184	2.32e-06	up
Os01g0705200	6.31817	4.45e-37	up	Os01g0708900	1.8616	1.54e-17	up					Os02g0110600	1.12801	0.000887187	up
Os01g0706000	2.37439	1.59e-05	up	Os01g0711200	4.73696	0.000316241	up					Os02g0111500	4.05889	0.000736649	up
Os01g0706600	3.59679	2.46e-72	up	Os01g0711500	2.03242	2.52e-06	up					Os02g0111600	1.36257	0.113523	up
Os01g0706700	4.2784	1.91e-52	up	Os01g0714600	4.02975	0.00152845	up					Os02g0114800	4.64385	1.51e-05	up
Os01g0706800	4.15264	6.15e-10	up	Os01g0716500	4.24031	1.79e-10	up					Os02g0116000	1.30319	0.000161261	up
Os01g0708900	2.21712	8.34e-25	up	Os01g0716800	2.3426	8.2e-23	up					Os02g0117900	3.06711	2.56e-11	up
Os01g0709400	2.20701	2.27e-38	up	Os01g0717000	4.45131	4.46e-147	up					Os02g0118000	1.22651	0.00179347	up
Os01g0710800	3.58495	0.0060025	up	Os01g0717400	5.40259	1.31e-15	up					Os02g0118500	1.12553	0.405029	up
Os01g0711500	3.43053	3.94e-16	up	Os01g0719000	1.26303	0.262194	up					Os02g0118800	1.40858	0.0105477	up
Os01g0711600	1.61522	0.000217673	up	Os01g0719100	5.35596	4.66e-70	up					Os02g0118950	1.13465	0.149428	up
Os01g0712700	1.26479	0.000242817	up	Os01g0719125	2.56842	2.7e-13	up					Os02g0119800	1.28955	2.21e-09	up
Os01g0712800	1.848	0.0543703	up	Os01g0719300	2.40718	2.65e-06	up					Os02g0120400	1.81497	8.48e-06	up
Os01g0716500	5.04439	6.15e-14	up	Os01g0720000	2.88452	0.0106069	up					Os02g0121400	1.39486	0.00398622	up
Os01g0716800	2.48139	5.82e-27	up	Os01g0720400	2.10099	7.24e-08	up					Os02g0121500	1.14715	0.00153737	up
Os01g0717000	4.50788	2.91e-151	up	Os01g0720500	2.95284	2.82e-17	up					Os02g0122400	1.00738	0.00779593	up
Os01g0717400	4.62447	3.83e-11	up	Os01g0720700	4.81547	7.57e-22	up					Os02g0124650	4.22239	0.00410643	up
Os01g0719100	4.21306	4.11e-44	up	Os01g0720801	1.13993	0.0868441	up					Os02g0125500	1.152	0.319591	up
Os01g0719125	2.3841	8.91e-12	up	Os01g0721000	1.94025	1.85e-14	up					Os02g0125566	1.80735	0.12873	up
Os01g0719300	3.42253	5.08e-11	up	Os01g0723500	1.30986	0.057138	up					Os02g0126500	2.00391	1.8e-05	up
Os01g0720400	3.577	6.51e-21	up	Os01g0725000	3.49185	0.00390855	up					Os02g0128000	1.73697	0.0126839	up
Os01g0720500	3.11574	8.29e-19	up	Os01g0725900	2.02237	0.0191375	up					Os02g0129300	2.09903	5.85e-10	up
Os01g0720600	1.12711	0.00033454	up	Os01g0727500	4.41915	5.02e-49	up					Os02g0130000	1.04293	0.0635958	up
Os01g0720700	4.65662	3.56e-28	up	Os01g0727600	4	0.000806452	up					Os02g0130200	1.67243	0.091109	up
Os01g0720801	1.24207	0.057655	up	Os01g0727700	4.61853	1.18e-30	up					Os02g0130900	2.14296	5.04e-07	up
Os01g0721000	1.67807	3.77e-11	up	Os01g0727820	3.78226	8.76e-13	up					Os02g0131400	1.77649	0.129755	up
Os01g0721200	1.2349	0.0363667	up	Os01g0727840	4.19202	3.91e-12	up					Os02g0132100	1.16992	0.193167	up
Os01g0721300	3.14598	3.09e-07	up	Os01g0728100	4.81147	1.92e-13	up					Os02g0135700	2.94902	3.04e-20	up
Os01g0722300	1.54845	0.129685	up	Os01g0728150	1.07102	0.0533969	up					Os02g0138000	2.4021	0.000506361	up
Os01g0723600	2.48889	9.37e-10	up	Os01g0728300	2.21501	0.0366559	up					Os02g0139200	1.01324	0.000301596	up
Os01g0725600	1.69032	1.62e-09	up	Os01g0728400	4.53916	7.31e-05	up					Os02g0140200	3.93859	0.00257523	up
Os01g0725900	3.52356	2.89e-05	up	Os01g0729400	4.3505	2.61e-05	up					Os02g0142400	4.24793	0.000170367	up
Os01g0727500	5.14012	6.04e-68	up	Os01g0729900	4.12735	3.31e-25	up					Os02g0142450	1.32895	0.00187737	up
Os01g0727600	3.55458	0.00300497	up	Os01g0730100	8.21299	4.27e-51	up					Os02g0144200	2.45943	0.00497519	up
Os01g0727700	5.98078	3.06e-51	up	Os01g0730200	5.15939	6.25e-34	up					Os02g0147600	1.25815	0.00151879	up
Os01g0727820	5.6088	6.86e-22	up	Os01g0730400	6.30378	6.46e-09	up					Os02g0149900	1.05285	0.079311	up
Os01g0727840	3.26012	5.76e-09	up	Os01g0730500	3.64533	2.16e-14	up					Os02g0150600	1.8365	7.43e-05	up
Os01g0728100	3.50733	4.41e-08	up	Os01g0731100	2.08539	0.000202438	up					Os02g0152200	1.08439	0.000206308	up
Os01g0728300	3.36256	0.00229775	up	Os01g0732300	1.10645	0.0395172	up					Os02g0153200	1.27258	0.0155848	up
Os01g0728400	3.53605	0.00133402	up	Os01g0732801	4.1538	0.00137302	up					Os02g0154600	1.1964	0.192926	up
Os01g0729900	3.65502	3.32e-20	up	Os01g0733500	5.59991	3.03e-41	up					Os02g0155900	4.11548	1.94e-05	up
Os01g0730100	8.35424	1.3e-42	up	Os01g0734000	3.42507	3.06e-12	up					Os02g0156200	1.35364	0.00525482	up
Os01g0730200	4.94062	2.35e-28	up	Os01g0735500	1.67807	0.108892	up					Os02g0157300	2.5025	0.0331194	up
Os01g0730300	1.75586	1.92e-18	up	Os01g0736900	1.37685	0.00461496	up					Os02g0158100	3.5025	0.021256	up
Os01g0730400	7.05745	7.68e-20	up	Os01g0737500	4.13955	5.57e-05	up					Os02g0159700	3.02975	0.00114138	up
Os01g0730500	3.84966	6.63e-14	up	Os01g0739300	1.09115	0.188475	up					Os02g0159850	3.36923	0.00161183	up
Os01g0730700	1.00636	0.00326276	up	Os01g0739500	1.71972	1.98e-23	up					Os02g0160000	2.14136	0.0013414	up
Os01g0731100	2.24705	4.53e-05	up	Os01g0740600	2.30812	3.82e-05	up					Os02g0160250	1.14296	0.000181523	up
Os01g0732801	3.51095	0.00723696	up	Os01g0740650	1.17026	0.000292764	up					Os02g0161100	1.10561	0.0785339	up
Os01g0733500	3.64647	2.25e-20	up	Os01g0740700	6.06609	8.66e-33	up					Os02g0162150	4.70044	0.0015763	up
Os01g0733600	1.02008	0.0420178	up	Os01g0741900	1.85507	1.33e-24	up					Os02g0162200	1.63743	0.00806716	up
Os01g0733801	2.37851	2.09e-13	up	Os01g0742000	2.51061	3.46e-09	up					Os02g0165200	2.59018	0.00374123	up
Os01g0734000	4.38553	4.73e-20	up	Os01g0742100	3.09629	2.84e-23	up					Os02g0165500	1.73697	0.0422231	up
Os01g0737500	3.44478	0.000700385	up	Os01g0742200	3.21501	0.00239978	up					Os02g0170000	1.14419	0.00580109	up
Os01g0738400	3.72791	0.000667406	up	Os01g0742400	2.9037	7.77e-20	up					Os02g0173000	1.08117	1.17e-08	up
Os01g0739500	1.38248	8.19e-16	up	Os01g0743500	1.72582	0.000173591	up					Os02g0173100	1.00177	9.79e-18	up
Os01g0740600	1.86625	0.000829326	up	Os01g0744200	2.48543	0.0227155	up					Os02g0173300	3.45943	0.0230842	up
Os01g0740700	5.41278	1.76e-30	up	Os01g0744400	1.55101	0.0477899	up					Os02g0174000	2.09646	0.00115606	up
Os01g0741900	2.09861	1.2e-31	up	Os01g0745300	1.38502	0.00121939	up					Os02g0174400	2.03813	0.0788228	up
Os01g0742000	1.88492	1.19e-05	up	Os01g0746700	1.44057	0.0727811	up					Os02g0175301	3.92283	0.000292326	up
Os01g0742100	1.19868	0.000347616	up	Os01g0747300	1.60177	5.65e-11	up					Os02g0176300	1.078	0.313158	up
Os01g0742400	3.68067	5.65e-31	up	Os01g0747400	3.27733	3.95e-43	up					Os02g0176400	1.0159	0.0275991	up
Os01g0743500	1.40178	0.00195667	up	Os01g0748500	6.61765	3.19e-11	up					Os02g0178800	1.35035	0.00888169	up
Os01g0743732	3.79585	7.99e-05	up	Os01g0748600	2.61338	1.67e-138	up					Os02g0179200	3.5025	0.0193689	up
Os01g0745300	1.94672	3.59e-06	up	Os01g0748900	2.24203	2.94e-35	up					Os02g0180100	1.47705	0.0346301	up
Os01g0747300	2.12453	9.01e-19	up	Os01g0748950	4.78244	4.99e-75	up					Os02g0182300	2.38977	0.001647	up
Os01g0747400	3.44744	1.01e-47	up	Os01g0749000	10.6701	4.7e-29	up					Os02g0182500	2.52838	6.65e-12	up
Os01g0748300	1.96963	0.068348	up	Os01g0749400	1.67397	1.21e-08	up					Os02g0182600	2.5025	8.16e-05	up
Os01g0748500	5.43959	5.84e-08	up	Os01g0750500	4.43632	5.16e-83	up					Os02g0183000	2.35364	0.00172337	up
Os01g0748600	2.72172	8.51e-152	up	Os01g0750600	3.20273	7.14e-21	up					Os02g0185200	1.39544	3.77e-05	up
Os01g0748900	2.75061	5.05e-53	up	Os01g0753150	1.53687	0.000190893	up					Os02g0185400	2.67807	0.00854573	up
Os01g0748950	3.06775	4.39e-32	up	Os01g0753800	2.18658	2.85e-06	up					Os02g0186700	1.03148	0.000474745	up
Os01g0749000	8.611	6.06e-24	up	Os01g0754200	1.70429	1.21e-07	up					Os02g0189300	4.73696	0.000219125	up
Os01g0749400	2.59784	1.2e-19	up	Os01g0756700	1.64386	0.192668	up					Os02g0189700	1.25565	0.0218084	up
Os01g0750100	1.2453	6.24e-07	up	Os01g0758000	4.12153	5.97e-12	up					Os02g0190700	2.74894	0.00150504	up
Os01g0750500	4.6456	3.58e-91	up	Os01g0758200	2.92414	1.94e-17	up					Os02g0190950	1.38702	0.250249	up
Os01g0750600	3.77542	1.9e-28	up	Os01g0758500	1.59833	0.000284372	up					Os02g0192001	1.02975	0.417584	up
Os01g0753000	1.0313	1.36e-05	up	Os01g0759100	4.30378	0.000198885	up					Os02g0192700	1.83329	1.64e-05	up
Os01g0753150	1.36854	0.000768747	up	Os01g0759200	4.44626	8.71e-11	up					Os02g0194700	1.13439	0.0174966	up
Os01g0753300	3.29546	0.000648901	up	Os01g0759700	1.02907	2.9e-10	up					Os02g0197125	2.04064	0.000269108	up
Os01g0753800	1.83244	0.000132142	up	Os01g0759800	1.22741	0.0753925	up					Os02g0198366	1.85561	0.115615	up
Os01g0754200	2.47	3.72e-15	up	Os01g0759900	3.20163	0.00604409	up					Os02g0200800	1.16255	0.0194229	up
Os01g0755700	1.46407	7.05e-07	up	Os01g0760000	4.67722	3.24e-62	up					Os02g0202900	2.94753	2.72e-07	up
Os01g0756000	4.78135	0.00010153	up	Os01g0760300	3.85	1.15e-14	up					Os02g0205100	1.5119	0.00421431	up
Os01g0756300	1.35049	0.0361907	up	Os01g0760600	1.38608	2.56e-05	up					Os02g0205200	1.57706	0.0515231	up
Os01g0757200	1.40248	6.41e-11	up	Os01g0760800	6.39803	1.23e-08	up					Os02g0205500	1.49995	0.00867823	up
Os01g0758000	5.0015	3.98e-19	up	Os01g0760900	3.75489	1.85e-08	up					Os02g0209100	1.25508	3.79e-11	up
Os01g0758200	4.46244	7.82e-39	up	Os01g0761100	1.28386	4.58e-07	up					Os02g0211000	3.54432	0.0157412	up
Os01g0758500	3.28859	3.4e-15	up	Os01g0761400	6.97728	2.41e-14	up					Os02g0214300	1.61471	0.00416515	up
Os01g0759200	4.27448	1.61e-10	up	Os01g0761800	5.95419	3.75e-07	up					Os02g0214900	1.34395	0.370419	up
Os01g0759700	1.28712	8.81e-16	up	Os01g0761900	5.77149	6.69e-19	up					Os02g0217500	1.17597	2.3e-06	up
Os01g0759800	2.47805	9.79e-05	up	Os01g0762000	2.1139	3.8e-11	up					Os02g0220400	1.13309	0.00257926	up
Os01g0759900	5.05527	1.33e-05	up	Os01g0762500	5.35869	3.9e-27	up					Os02g0220600	1.14892	2.23e-05	up
Os01g0760000	5.3292	9.22e-81	up	Os01g0763700	2.32769	6.83e-10	up					Os02g0224900	1.23947	0.0192809	up
Os01g0760300	4.59145	1.79e-19	up	Os01g0766300	1.79993	3.33e-05	up					Os02g0225900	4.14296	7.47e-07	up
Os01g0760600	2.17235	9.99e-12	up	Os01g0767900	2.21196	8.13e-25	up					Os02g0228300	1.46435	0.017228	up
Os01g0760800	5.95418	1.08e-07	up	Os01g0768600	1.78475	6.98e-06	up					Os02g0229600	3.08746	2.14e-05	up
Os01g0760900	4.06301	4.08e-12	up	Os01g0769000	1.00335	2.63e-05	up					Os02g0230000	2	0.000740824	up
Os01g0761100	1.63335	3.68e-11	up	Os01g0770000	4.14975	1.3e-12	up					Os02g0230300	2.28843	0.00525477	up
Os01g0761400	5.07325	2.23e-11	up	Os01g0770100	3.41954	1.54e-08	up					Os02g0230875	1.06711	0.338546	up
Os01g0761800	6.9503	1.56e-09	up	Os01g0771200	4.08746	0.000909215	up					Os02g0231600	2.09954	5.05e-07	up
Os01g0761900	5.62271	6.06e-22	up	Os01g0772100	4.89482	1.09e-05	up					Os02g0233333	1.71621	0.000363127	up
Os01g0762000	3.75179	1.9e-33	up	Os01g0772400	2.63729	6.69e-36	up					Os02g0245200	4.08746	0.00288038	up
Os01g0762500	3.47096	5.54e-14	up	Os01g0772500	1.27417	0.00764162	up					Os02g0246600	1.33832	0.0120727	up
Os01g0763700	2.91184	3.79e-15	up	Os01g0772600	1.11967	3.73e-16	up					Os02g0247100	3.02975	0.00256706	up
Os01g0766300	1.18094	0.00828959	up	Os01g0773800	7.38897	1.25e-43	up					Os02g0251800	1.36923	0.158065	up
Os01g0766966	1.1819	0.000908648	up	Os01g0774400	3.05889	0.00711436	up					Os02g0251900	1.20436	0.135615	up
Os01g0767600	1.72948	4.35e-15	up	Os01g0774500	5.02237	7.63e-06	up					Os02g0252400	2.80735	0.00114419	up
Os01g0767700	1.10933	4.36e-09	up	Os01g0775100	1.0664	8.87e-05	up					Os02g0255200	1.2932	0.00184949	up
Os01g0767900	2.75912	1.27e-38	up	Os01g0775400	3.13104	6.05e-31	up					Os02g0255500	1.23354	0.000678867	up
Os01g0768600	1.82898	2.55e-06	up	Os01g0775500	1.5639	9.36e-05	up					Os02g0258250	1.20645	0.166178	up
Os01g0769000	1.93836	2.87e-17	up	Os01g0776600	1.19333	5.19e-07	up					Os02g0260900	1.81943	0.0360612	up
Os01g0770000	2.27008	5.46e-05	up	Os01g0776700	2.98007	1.48e-34	up					Os02g0264800	1.9153	0.0215912	up
Os01g0771000	2.89406	1.85e-10	up	Os01g0776800	1.79141	0.0322638	up					Os02g0265200	1.5536	0.2175	up
Os01g0772100	3.12928	0.00152382	up	Os01g0777200	2.79124	7.25e-57	up					Os02g0265800	1.05445	0.216248	up
Os01g0772200	1.19	1.22e-09	up	Os01g0777300	2.02748	3.89e-06	up					Os02g0266100	1.03317	1.24e-05	up
Os01g0772400	3.33014	2.46e-56	up	Os01g0777800	1.62957	6.84e-14	up					Os02g0266200	2.22651	9.59e-06	up
Os01g0772500	1.26789	0.00632768	up	Os01g0778100	2.09311	0.00405123	up					Os02g0266500	1.01027	0.0192347	up
Os01g0772600	1.33253	7.78e-23	up	Os01g0780600	5.54137	9.24e-13	up					Os02g0268600	1.19264	0.444933	up
Os01g0772800	1.44629	5.37e-16	up	Os01g0782200	1.33359	1e-07	up					Os02g0269650	3.23349	4.16e-05	up
Os01g0773800	6.00873	4.27e-29	up	Os01g0782800	3.49185	0.00275797	up					Os02g0270200	1.70044	0.216255	up
Os01g0775300	1.33098	1.19e-14	up	Os01g0783000	4.29768	0.00159875	up					Os02g0271000	1.1773	0.159405	up
Os01g0775400	2.65156	1.19e-20	up	Os01g0783100	3.05764	3.24e-22	up					Os02g0271600	2.2303	4.79e-06	up
Os01g0775500	1.44836	0.000318339	up	Os01g0783200	2.68372	6.57e-51	up					Os02g0274600	1.34958	0.0448718	up
Os01g0776300	3.04439	0.0196194	up	Os01g0783500	2.01454	3.17e-12	up					Os02g0274700	1.63724	9.57e-15	up
Os01g0776600	2.21529	2.84e-22	up	Os01g0784800	3.22607	2.22e-05	up					Os02g0276200	4.05889	0.00312127	up
Os01g0776700	3.24158	1.2e-40	up	Os01g0785900	1.06012	0.138654	up					Os02g0277700	2.45943	0.00180731	up
Os01g0777200	3.19742	6.62e-75	up	Os01g0786800	3.41917	5.47e-40	up					Os02g0281150	1.74024	2.93e-06	up
Os01g0777300	2.52042	6.14e-09	up	Os01g0786900	2.1721	1.54e-17	up					Os02g0284800	3.46597	2.39e-05	up
Os01g0777800	1.27009	1.65e-08	up	Os01g0787000	3.22356	3.65e-13	up					Os02g0286933	3.9386	0.00318363	up
Os01g0779100	2.16993	0.0556982	up	Os01g0787400	1.17794	1.08e-05	up					Os02g0292600	2.62059	0.00306603	up
Os01g0780600	4.7944	3.02e-07	up	Os01g0791033	2.8365	0.00399593	up					Os02g0305800	1.04405	0.220419	up
Os01g0782200	2.00454	1.48e-16	up	Os01g0793200	1.4498	0.130153	up					Os02g0308800	1.19584	0.113373	up
Os01g0782500	1.38991	1.34e-07	up	Os01g0793600	3.45943	0.0167058	up					Os02g0315400	1.41504	0.3235	up
Os01g0783000	4.80734	0.000314642	up	Os01g0793800	4.42066	4.86e-34	up					Os02g0317600	2.83872	0.0145439	up
Os01g0783100	3.10343	4.61e-22	up	Os01g0793900	1.44602	0.00167681	up					Os02g0319400	3.54432	0.0197671	up
Os01g0783200	3.19646	1.36e-72	up	Os01g0794100	1.09761	0.000876259	up					Os02g0326700	1.47471	0.000139426	up
Os01g0783500	3.15753	7.7e-29	up	Os01g0794400	5.05769	1.34e-49	up					Os02g0435400	1.32193	0.331924	up
Os01g0784700	2.84799	0.00761601	up	Os01g0794500	2.35002	1.53e-15	up					Os02g0438500	1.34395	0.124428	up
Os01g0786800	2.90406	7.96e-31	up	Os01g0795400	2.77394	5.66e-10	up					Os02g0438601	1.13124	0.25563	up
Os01g0786900	2.78835	1.19e-28	up	Os01g0795600	6.48716	7.04e-79	up					Os02g0445700	1.04585	0.00482428	up
Os01g0787000	3.15528	9.2e-13	up	Os01g0795832	4.49643	2.35e-17	up					Os02g0448400	1.64386	0.00724053	up
Os01g0787400	1.61401	7.8e-10	up	Os01g0796000	3.5025	0.00767207	up					Os02g0448600	1.04614	0.0014205	up
Os01g0791033	4.85795	4.77e-06	up	Os01g0796400	1.74772	5.29e-15	up					Os02g0450000	3.38543	1.11e-09	up
Os01g0793300	3.05889	0.0103644	up	Os01g0797600	1.23025	3.78e-09	up					Os02g0451501	2.5025	0.0244814	up
Os01g0793600	4.05888	0.00386462	up	Os01g0798900	1.0133	0.166213	up					Os02g0451900	4.8413	4.3e-06	up
Os01g0793800	5.22935	3.41e-54	up	Os01g0799100	1.14608	0.00322529	up					Os02g0453300	1.26691	0.00126551	up
Os01g0793900	1.53605	0.00104788	up	Os01g0800101	4.66296	0.000274883	up					Os02g0459300	4.41503	0.000153877	up
Os01g0794100	1.48729	2.88e-06	up	Os01g0800250	3.04439	0.0158627	up					Os02g0461200	3.67807	1.87e-07	up
Os01g0794400	4.83467	2.75e-45	up	Os01g0800266	4.05889	0.00385852	up					Os02g0461400	4.75489	0.00179719	up
Os01g0794500	2.81376	5.74e-22	up	Os01g0800300	1.62565	6.11e-13	up					Os02g0464400	1.06103	0.00574245	up
Os01g0795600	6.50794	5.62e-83	up	Os01g0800500	1.28177	0.0164297	up					Os02g0467000	2.45457	0.000117112	up
Os01g0795832	5.63972	6.83e-23	up	Os01g0801200	1.82931	4.16e-12	up					Os02g0467600	1.28257	0.000296075	up
Os01g0796000	3.80733	0.00140519	up	Os01g0802200	1.5157	0.0086676	up					Os02g0468500	1.24917	0.0190466	up
Os01g0796400	2.43621	1.27e-28	up	Os01g0802600	2.71786	0.000979225	up					Os02g0468800	1.8365	0.00200701	up
Os01g0797600	1.51236	1.05e-13	up	Os01g0803200	1.63371	5.39e-08	up					Os02g0469000	1.47644	0.00212572	up
Os01g0800300	2.02272	1.15e-19	up	Os01g0805300	1.22358	9.96e-06	up					Os02g0478500	1.36923	0.0353563	up
Os01g0801200	2.78869	1.77e-28	up	Os01g0805400	2.99247	3.65e-15	up					Os02g0478700	2.03291	0.0559019	up
Os01g0802200	1.43962	0.0107369	up	Os01g0805500	2.72247	0.00714996	up					Os02g0483800	1.76553	0.118291	up
Os01g0802600	3.89615	1.06e-05	up	Os01g0805975	3.48543	2.44e-07	up					Os02g0484390	2.90689	0.0183125	up
Os01g0803200	1.77503	2.27e-09	up	Os01g0806200	1.98024	1.19e-07	up					Os02g0489600	3.36923	0.00334911	up
Os01g0804150	3.04439	0.0159023	up	Os01g0810300	1.967	1.91e-09	up					Os02g0492600	3.9386	0.00898838	up
Os01g0805400	4.78	1.4e-38	up	Os01g0812100	2.80978	2.14e-06	up					Os02g0494600	2.05889	0.000328091	up
Os01g0805700	1.22825	4.97e-23	up	Os01g0813700	1.81323	0.000307553	up					Os02g0497700	1.16729	0.00541775	up
Os01g0806200	3.21397	8.59e-19	up	Os01g0814100	4.97473	3.47e-11	up					Os02g0498300	4.12928	6.49e-07	up
Os01g0806300	1.16398	0.000179588	up	Os01g0814700	1.44913	9.55e-16	up					Os02g0502500	1.38702	0.042987	up
Os01g0807532	2.96683	0.00091206	up	Os01g0816100	3.28764	2.22e-27	up					Os02g0503350	1.34395	0.201698	up
Os01g0808400	3.70043	0.00582477	up	Os01g0818600	1.26194	8.71e-06	up					Os02g0504000	1.37851	0.00909562	up
Os01g0809450	3.84129	0.00163044	up	Os01g0818700	1.05435	0.0474989	up					Os02g0504700	1.25154	0.226839	up
Os01g0810300	1.90606	1.55e-09	up	Os01g0818900	3.45943	0.0107642	up					Os02g0517750	4	0.00365052	up
Os01g0812100	2.28346	0.000105154	up	Os01g0819000	2.14664	5.5e-15	up					Os02g0517900	1.1587	0.102786	up
Os01g0813350	3.64383	0.000691673	up	Os01g0819700	1.01426	1.58e-05	up					Os02g0518000	2.36257	9.29e-06	up
Os01g0813400	1.30064	1.84e-14	up	Os01g0820400	5.22356	2.16e-15	up					Os02g0518400	3.63227	4.4e-06	up
Os01g0813700	1.78587	0.000565378	up	Os01g0821300	2.26679	0.00292989	up					Os02g0527500	1.09622	0.285229	up
Os01g0814100	4.08743	4.52e-07	up	Os01g0821600	3.82846	2.02e-28	up					Os02g0529700	1.27866	0.0321579	up
Os01g0814400	1.32527	5.5e-06	up	Os01g0822200	2.12113	6.51e-29	up					Os02g0529900	1.25154	0.167516	up
Os01g0814700	1.73444	2.05e-22	up	Os01g0822900	4.97728	3.17e-16	up					Os02g0531600	1.68692	0.000364839	up
Os01g0816100	3.13395	3.55e-25	up	Os01g0824000	2.42403	8.81e-08	up					Os02g0532401	1.02975	0.329426	up
Os01g0817100	1.55581	0.00139608	up	Os01g0824500	2.36257	0.0062984	up					Os02g0534800	1.24954	0.000765951	up
Os01g0817400	4.5443	0.000435383	up	Os01g0825700	3.07076	1.04e-44	up					Os02g0536400	1.35484	0.00434119	up
Os01g0817800	1.848	0.00573903	up	Os01g0825800	2.4372	5.65e-17	up					Os02g0537200	1.81714	0.00608994	up
Os01g0818200	1.38333	0.0153045	up	Os01g0826400	2.79284	8.5e-20	up					Os02g0537400	1.42884	0.29639	up
Os01g0818600	1.30677	3.11e-06	up	Os01g0831250	1.5087	0.000153684	up					Os02g0538900	3.08746	0.000373599	up
Os01g0819000	1.98295	3.8e-13	up	Os01g0832100	6.17659	2.47e-09	up					Os02g0550400	1.22319	0.00226337	up
Os01g0820400	4.39231	1.07e-10	up	Os01g0833000	1.89257	2.75e-08	up					Os02g0550500	3.45943	0.0218079	up
Os01g0820800	2.72247	0.0215375	up	Os01g0833400	1.50637	1.87e-08	up					Os02g0552000	1.05764	6.05e-06	up
Os01g0821300	4.24789	1.95e-05	up	Os01g0833600	3.8413	1.66e-05	up					Os02g0553000	2.32193	0.0288907	up
Os01g0821600	3.30032	2.83e-22	up	Os01g0833700	1.63559	0.00159481	up					Os02g0554100	1.43063	0.00451166	up
Os01g0822200	2.13441	2.59e-29	up	Os01g0836700	9.77588	8.95e-24	up					Os02g0554200	3.5025	0.00490773	up
Os01g0822900	3.18981	8.68e-08	up	Os01g0836900	2.52973	2.36e-10	up					Os02g0554800	1.56188	0.0128887	up
Os01g0824000	1.93035	2.34e-05	up	Os01g0837000	3.36108	2.89e-125	up					Os02g0554900	1.07943	0.0356853	up
Os01g0825700	2.70119	3.36e-34	up	Os01g0837600	4.37156	9.43e-11	up					Os02g0557700	1.39266	0.000104218	up
Os01g0825800	2.93918	1.9e-24	up	Os01g0837800	1.50202	6.17e-15	up					Os02g0557800	1.38379	6.47e-06	up
Os01g0826400	2.82295	3.03e-20	up	Os01g0838100	2.80735	0.0374767	up					Os02g0559300	1.1307	0.289512	up
Os01g0831250	1.8196	3.75e-06	up	Os01g0838350	1.16992	0.0568289	up					Os02g0564300	1.14136	0.0154036	up
Os01g0832100	5.12923	8.88e-07	up	Os01g0838600	2.61851	1.4e-07	up					Os02g0564700	1.60003	0.000113909	up
Os01g0832600	1.22614	0.000974658	up	Os01g0839100	5.29845	3.4e-41	up					Os02g0565100	1.67556	0.000506361	up
Os01g0833000	1.49532	3.04e-05	up	Os01g0839200	1.10806	0.0132743	up					Os02g0565300	1.20163	0.305335	up
Os01g0833100	1.29831	1.72e-09	up	Os01g0840100	1.57179	6.8e-19	up					Os02g0566400	1.41504	0.328025	up
Os01g0833400	1.96668	5.93e-14	up	Os01g0841500	1.73513	3.02e-17	up					Os02g0567850	1.58496	0.141706	up
Os01g0833600	4.9307	4.66e-07	up	Os01g0841600	1.77892	0.000317392	up					Os02g0569900	2.99783	3.79e-11	up
Os01g0836700	8.28999	1.98e-17	up	Os01g0841700	2.3056	2.13e-13	up					Os02g0572300	4.4374	0.00306835	up
Os01g0837000	3.43017	4.63e-132	up	Os01g0844300	3.90154	1.08e-46	up					Os02g0573500	1.25535	0.000741193	up
Os01g0837800	1.47841	1.23e-14	up	Os01g0845000	1.5153	0.000166668	up					Os02g0575200	1.81839	0.0013965	up
Os01g0838100	3.07039	0.0200067	up	Os01g0845100	2.02237	0.0203735	up					Os02g0576600	2.5025	0.0437076	up
Os01g0838350	1.55943	0.0075171	up	Os01g0846000	2.28951	0.0229749	up					Os02g0583000	4.48113	0.000517912	up
Os01g0838600	2.71261	4.7e-08	up	Os01g0846300	2.60414	4.01e-35	up					Os02g0583700	1.48103	0.00213161	up
Os01g0839100	5.577	2.27e-46	up	Os01g0846400	7.05889	7.86e-25	up					Os02g0587800	1.16255	0.0882166	up
Os01g0839700	3.23266	0.011649	up	Os01g0846450	1.71733	2.03e-14	up					Os02g0588700	2.38082	0.01504	up
Os01g0840100	1.80851	7.56e-25	up	Os01g0846700	1.90949	1.56e-10	up					Os02g0592600	1.72893	0.000104301	up
Os01g0841500	2.10336	2.41e-25	up	Os01g0846900	2.54432	0.0345848	up					Os02g0595700	1.08535	1.1e-05	up
Os01g0841600	1.73599	0.000451248	up	Os01g0848700	2.91107	1.58e-06	up					Os02g0598400	2.2854	2.86e-06	up
Os01g0841700	1.75678	3.05e-08	up	Os01g0848900	5.21197	1.59e-60	up					Os02g0598500	1.70328	0.0408692	up
Os01g0842200	1.52375	1.55e-11	up	Os01g0849000	2.71973	1.32e-08	up					Os02g0598800	1.28688	0.093135	up
Os01g0843432	1.39759	0.0160442	up	Os01g0849100	4.94516	1.48e-26	up					Os02g0599100	1.34958	0.0497554	up
Os01g0844300	3.89398	1.58e-47	up	Os01g0849600	3.45943	0.0112085	up					Os02g0599700	1.15987	0.231738	up
Os01g0845000	1.85656	3.75e-06	up	Os01g0850100	2.45066	3.62e-24	up					Os02g0600066	2.07682	0.00301866	up
Os01g0846000	3.20511	0.000821651	up	Os01g0850700	4.47949	8.66e-168	up					Os02g0601600	2.41504	1.32e-05	up
Os01g0846300	3.78383	1.4e-74	up	Os01g0850900	1.23942	0.00036953	up					Os02g0603000	5.29768	4.46e-07	up
Os01g0846400	5.99397	8.35e-23	up	Os01g0851000	1.31141	8.2e-07	up					Os02g0603600	1.75188	6.27e-14	up
Os01g0846450	1.4984	2.07e-11	up	Os01g0851100	2.15313	2.45e-09	up					Os02g0606300	1.48439	0.0006858	up
Os01g0846700	2.92567	1.06e-24	up	Os01g0855600	5.25309	4.89e-24	up					Os02g0607500	3.9542	0.000668413	up
Os01g0848700	2.94342	1.26e-05	up	Os01g0855700	6.1416	2.44e-15	up					Os02g0608000	1.76184	0.0367187	up
Os01g0848900	7.35981	5.76e-122	up	Os01g0856900	4.44405	9.06e-78	up					Os02g0608801	4.05889	0.00730902	up
Os01g0849000	3.2714	3.8e-12	up	Os01g0857000	2.3641	4.98e-26	up					Os02g0609200	6.79441	5.53e-11	up
Os01g0849100	4.57707	5.39e-24	up	Os01g0857925	2.12711	0.0255104	up					Os02g0610851	3.13386	0.00064345	up
Os01g0850100	2.65397	2.33e-28	up	Os01g0858200	4.2854	0.000431107	up					Os02g0613900	2.12338	0.00231328	up
Os01g0850700	4.97328	7.23e-209	up	Os01g0859300	3.33985	1.72e-06	up					Os02g0614300	1.34958	0.310337	up
Os01g0851000	1.17489	7.62e-06	up	Os01g0860800	1.48492	1.05e-07	up					Os02g0617200	1.25376	0.267553	up
Os01g0851100	3.20163	6.69e-20	up	Os01g0862200	2.72469	7.95e-11	up					Os02g0617400	1.32193	0.248199	up
Os01g0855600	4.97085	1.09e-22	up	Os01g0862600	1.38745	2.78e-06	up					Os02g0618700	1.37485	0.185627	up
Os01g0855700	6.53026	5.92e-22	up	Os01g0862800	4.02791	2.05e-11	up					Os02g0621300	3.67807	1.1e-06	up
Os01g0856900	3.45099	2.07e-49	up	Os01g0863100	5.83289	4.31e-07	up					Os02g0621800	1.28925	0.000208969	up
Os01g0857000	2.84656	1.18e-37	up	Os01g0863300	5.52951	2.41e-105	up					Os02g0623400	1.47444	0.0422742	up
Os01g0857925	2.30985	0.0115785	up	Os01g0863500	6.77149	3.16e-13	up					Os02g0630250	1.47805	0.220391	up
Os01g0858900	1.00343	0.0190588	up	Os01g0864500	4.0779	7.03e-28	up					Os02g0633066	1.72247	0.228478	up
Os01g0859100	1.34724	4.13e-05	up	Os01g0865100	1.71481	5.03e-11	up					Os02g0634100	3.65535	5.39e-05	up
Os01g0859300	4.96449	4.95e-11	up	Os01g0865700	1.66051	0.000640757	up					Os02g0634700	1.10054	0.000663071	up
Os01g0860800	3.21063	8.89e-33	up	Os01g0866100	2.11201	3.5e-12	up					Os02g0635800	1.32931	0.0955571	up
Os01g0862600	2.48368	2.1e-18	up	Os01g0866400	1.93333	1.27e-07	up					Os02g0636600	1.04449	0.00280036	up
Os01g0862800	3.94485	8.1e-11	up	Os01g0866500	2.22239	0.0181485	up					Os02g0639500	1.42884	0.157579	up
Os01g0863100	4.71423	1.03e-05	up	Os01g0867300	1.90907	1.98e-17	up					Os02g0639600	1.66742	0.0257715	up
Os01g0863300	5.70578	6.54e-115	up	Os01g0867600	1.14304	1.46e-06	up					Os02g0644700	1.00592	4.09e-10	up
Os01g0863500	5.24028	1.87e-09	up	Os01g0868000	1.95517	2.06e-07	up					Os02g0644900	1.56986	0.170746	up
Os01g0863800	1.66742	0.0449895	up	Os01g0868200	1.40167	8.28e-08	up					Os02g0645100	1.1964	0.135973	up
Os01g0864200	2.41502	0.00613728	up	Os01g0868800	6.66296	1.08e-09	up					Os02g0648100	1.32747	8.77e-06	up
Os01g0864500	3.80249	1.9e-24	up	Os01g0868900	4.13841	1.24e-13	up					Os02g0649800	3.29866	5.92e-08	up
Os01g0864566	3.52356	0.00211623	up	Os01g0869800	4.1449	1.13e-18	up					Os02g0650300	1.45044	0.000880711	up
Os01g0865400	1.31093	0.00421823	up	Os01g0870400	4.05889	0.00052122	up					Os02g0652000	2.97198	0.000161122	up
Os01g0866100	1.68639	3.46e-08	up	Os01g0870750	3.5025	0.00761458	up					Os02g0653400	1.23241	0.0024946	up
Os01g0866400	1.76376	9.71e-07	up	Os01g0874300	2.01466	3.48e-10	up					Os02g0653800	2.08092	0.0204768	up
Os01g0866500	2.70781	0.00214525	up	Os01g0874700	1.18552	4.99e-17	up					Os02g0654000	1.04439	0.193968	up
Os01g0867300	1.72656	9.27e-15	up	Os01g0876650	1.25239	0.205101	up					Os02g0654300	1.1065	0.0133432	up
Os01g0867600	1.25747	7.83e-08	up	Os01g0877400	2.34395	0.00204188	up					Os02g0656100	1.03103	0.255368	up
Os01g0868000	3.12861	1.5e-17	up	Os01g0878900	2.64483	1.36e-07	up					Os02g0656600	2.4705	8.65e-06	up
Os01g0868200	1.13989	1.49e-05	up	Os01g0881400	2.14281	2.5e-18	up					Os02g0661800	1.01894	0.000237294	up
Os01g0868800	4.66295	2.95e-05	up	Os01g0881500	1.96433	2.67e-18	up					Os02g0662100	1.25317	0.0458046	up
Os01g0868900	3.47658	4.65e-10	up	Os01g0881900	1.78981	1.91e-20	up					Os02g0662700	1.42884	0.204756	up
Os01g0869800	3.34792	2.92e-13	up	Os01g0881966	1.03291	0.0291685	up					Os02g0663100	1.0812	0.123633	up
Os01g0869900	1.7268	3.81e-25	up	Os01g0882000	2.26303	0.0236586	up					Os02g0665300	3.54432	0.00460789	up
Os01g0872700	1.24491	7.71e-05	up	Os01g0882200	2.29065	1.9e-14	up					Os02g0665600	2.79008	3.02e-05	up
Os01g0874300	3.36342	9.36e-27	up	Os01g0882400	3.42973	2.29e-19	up					Os02g0666000	3.45943	0.0182358	up
Os01g0874700	1.10735	4.07e-15	up	Os01g0882500	2.83583	2.59e-08	up					Os02g0668400	1.39119	0.00240316	up
Os01g0874900	1.60017	1.39e-15	up	Os01g0883000	1.49881	0.0524235	up					Os02g0668900	2.51307	0.00982403	up
Os01g0876100	4.95419	2.15e-06	up	Os01g0883800	4.97473	9.88e-21	up					Os02g0673000	2.58496	0.000111453	up
Os01g0876300	1.92639	4.43e-19	up	Os01g0884300	3.86405	2.2e-44	up					Os02g0675700	1.00899	0.0677033	up
Os01g0876400	1.07201	7.7e-13	up	Os01g0884400	1.95063	8.02e-15	up					Os02g0678200	1.77298	0.000850459	up
Os01g0877400	4.36923	1.17e-08	up	Os01g0884800	4.02622	9.26e-28	up					Os02g0678601	1.47393	0.0960189	up
Os01g0878700	3.10852	0.00166963	up	Os01g0884900	1.73767	5.13e-12	up					Os02g0678800	3.08746	0.0136003	up
Os01g0878900	2.92177	9.27e-09	up	Os01g0885600	1.66279	5.31e-15	up					Os02g0680500	1.80735	0.00449712	up
Os01g0879300	2.53051	0.00272301	up	Os01g0885700	3.30866	6.43e-13	up					Os02g0684600	1.04182	0.0693162	up
Os01g0881400	1.4402	6.44e-09	up	Os01g0888800	2.54697	1.84e-15	up					Os02g0687550	1.34395	0.304915	up
Os01g0881500	2.45411	3.19e-28	up	Os01g0888900	4.79118	9.32e-56	up					Os02g0689132	1.76553	0.137661	up
Os01g0881900	2.30241	1.43e-33	up	Os01g0889400	3.04836	2e-05	up					Os02g0689500	1.71621	0.093135	up
Os01g0882000	2.77565	0.00431313	up	Os01g0892300	1.38702	0.146032	up					Os02g0692000	2.72582	0.0089739	up
Os01g0882200	1.41262	4.48e-06	up	Os01g0892500	1.73697	0.00195157	up					Os02g0695200	2.81943	0.00014258	up
Os01g0882400	2.33052	1.12e-09	up	Os01g0895300	2.1375	3.22e-06	up					Os02g0696900	1.15754	0.120683	up
Os01g0882500	3.3817	3.09e-10	up	Os01g0896500	1.30587	5.03e-06	up					Os02g0698800	1.1976	0.000143088	up
Os01g0882800	1.46467	0.0711639	up	Os01g0898500	3.59111	1.31e-11	up					Os02g0699433	4.34577	9.44e-07	up
Os01g0883800	4.21543	5.31e-15	up	Os01g0899387	3.67242	0.00145176	up					Os02g0699466	3.58496	0.000145083	up
Os01g0884300	4.51225	1.82e-60	up	Os01g0902800	1.61471	0.104252	up					Os02g0699500	1.28798	0.0947382	up
Os01g0884400	1.93914	6.52e-15	up	Os01g0905200	1.60224	4.35e-05	up					Os02g0699800	1.53687	0.00177737	up
Os01g0884800	2.9649	9.98e-16	up	Os01g0905300	1.30924	0.000131475	up					Os02g0700100	2.45411	5.7e-09	up
Os01g0884900	1.78632	4.88e-13	up	Os01g0907600	4.58496	0.000437307	up					Os02g0700400	2.20645	0.00150856	up
Os01g0885200	1.06528	1.11e-06	up	Os01g0908600	3.60534	3.62e-14	up					Os02g0701900	1.46034	1.15e-05	up
Os01g0885600	2.51638	9.49e-34	up	Os01g0908700	3.21673	3.15e-128	up					Os02g0704800	1.0032	0.00270299	up
Os01g0885700	4.13427	9.12e-20	up	Os01g0909400	1.89038	1.38e-06	up					Os02g0707200	1.61043	0.00061475	up
Os01g0885900	5.52354	4.04e-07	up	Os01g0910900	1.6906	0.000164449	up					Os02g0708000	1.98185	0.111583	up
Os01g0888300	2.74819	3.86e-05	up	Os01g0911000	2.04963	2.82e-18	up					Os02g0709000	1.39232	0.287144	up
Os01g0888600	1.11818	0.0579949	up	Os01g0911100	1.23545	1.85e-09	up					Os02g0709300	3.45943	0.00844417	up
Os01g0888800	3.16139	6.1e-24	up	Os01g0911300	3.02132	1.45e-46	up					Os02g0710700	5.18322	6.05e-06	up
Os01g0888900	5.16435	4.45e-65	up	Os01g0912600	1.02385	0.0352385	up					Os02g0711200	1.7191	0.000113161	up
Os01g0891066	2.70782	2.38e-07	up	Os01g0912700	3.26679	7.36e-10	up					Os02g0712600	2.3339	0.00108289	up
Os01g0892500	2.36145	2.07e-05	up	Os01g0912900	1.48368	0.0189829	up					Os02g0714300	1.79141	0.0232186	up
Os01g0892800	1.78457	0.000117065	up	Os01g0913000	1.43741	0.0547218	up					Os02g0715400	1.02217	0.00374749	up
Os01g0893400	1.3456	0.00490348	up	Os01g0915401	3.47805	2.57e-09	up					Os02g0717700	1.66091	0.00497265	up
Os01g0894300	1.12757	0.00065654	up	Os01g0915732	3.70044	0.00193592	up					Os02g0719000	2.40599	4.61e-06	up
Os01g0894700	1.28798	0.00932883	up	Os01g0916000	1.07504	0.000218654	up					Os02g0720200	1.29438	0.000454559	up
Os01g0895300	2.24312	5.69e-07	up	Os01g0916350	3.39232	1.64e-07	up					Os02g0722400	3.41504	0.00356854	up
Os01g0895500	1.15837	2.23e-06	up	Os01g0918500	1.28011	0.000462803	up					Os02g0723400	1.25154	0.0743422	up
Os01g0896500	1.03368	0.000429239	up	Os01g0919500	2.24127	1.31e-43	up					Os02g0726700	1.19762	0.00823801	up
Os01g0897800	1.17577	1.19e-06	up	Os01g0921000	3.48409	5.5e-18	up					Os02g0727966	1.73697	0.0172143	up
Os01g0898500	1.77219	0.000585533	up	Os01g0922600	1.46183	1.13e-07	up					Os02g0728001	1.04439	0.195567	up
Os01g0899275	4.16992	0.000750001	up	Os01g0923000	2.24046	1.14e-10	up					Os02g0729100	1.09174	0.00374588	up
Os01g0900400	3.84129	0.00332991	up	Os01g0923400	4	0.00290142	up					Os02g0729200	2.30812	0.00541775	up
Os01g0902800	1.11104	0.26034	up	Os01g0923700	1.56129	2.15e-22	up					Os02g0729300	1.08406	0.000136029	up
Os01g0903100	1.60618	0.0539091	up	Os01g0924700	4.16992	0.000664736	up					Os02g0730050	1.50317	0.00489921	up
Os01g0905200	1.66985	9.92e-06	up	Os01g0924800	2.63227	0.0159523	up					Os02g0730900	2.16992	0.00237029	up
Os01g0905300	1.06993	0.0018022	up	Os01g0924933	1.6652	0.00158974	up					Os02g0731200	1.469	0.00175437	up
Os01g0905500	2.22239	0.0248456	up	Os01g0925100	2.02385	0.00215314	up					Os02g0733800	1.23881	8.28e-07	up
Os01g0905700	1.63753	5.5e-11	up	Os01g0925200	1.03872	0.024763	up					Os02g0736100	4.77259	0.000338318	up
Os01g0907200	1.53327	0.00481034	up	Os01g0925600	3.58496	0.00967787	up					Os02g0736800	1.09115	0.226522	up
Os01g0908600	2.70044	1.28e-08	up	Os01g0925700	1.10787	0.00148097	up					Os02g0738300	3.5025	0.00844246	up
Os01g0908700	3.52985	2.98e-154	up	Os01g0926300	3.60881	0.00100868	up					Os02g0742700	4.85798	1.63e-05	up
Os01g0909400	3.27764	3.25e-18	up	Os01g0928000	3.21205	1.44e-07	up					Os02g0744000	1.20268	0.00127498	up
Os01g0910300	1.15507	0.00812599	up	Os01g0928600	4.20945	1.09e-06	up					Os02g0744682	1.41504	0.0921999	up
Os01g0910500	2.58497	0.0118305	up	Os01g0928700	3.20163	0.014533	up					Os02g0747900	1.10512	0.124445	up
Os01g0911000	2.09259	6.59e-19	up	Os01g0929100	1.03346	0.0115975	up					Os02g0748800	1.0307	0.00123588	up
Os01g0911100	1.54116	2.46e-14	up	Os01g0930900	3.76818	0.000222244	up					Os02g0749000	1.09954	0.0291902	up
Os01g0911300	3.29914	1.57e-56	up	Os01g0930950	1.50038	2.94e-07	up					Os02g0749800	1.01668	0.0980296	up
Os01g0911700	5.48111	2.53e-06	up	Os01g0931000	1.47571	9.32e-06	up					Os02g0751100	1.23919	0.0640216	up
Os01g0912700	2.99999	6.24e-08	up	Os01g0932550	1.01121	0.000170544	up					Os02g0751300	2.26303	4.62e-05	up
Os01g0912900	1.06609	0.0972009	up	Os01g0934000	1.03412	1.47e-07	up					Os02g0751900	1.81164	0.0107579	up
Os01g0915000	2.38535	1.15e-09	up	Os01g0934100	2.57953	2.56e-35	up					Os02g0753500	1.54148	0.000372369	up
Os01g0915401	1.86162	0.000769036	up	Os01g0934200	1.47662	5.04e-14	up					Os02g0754400	2.27302	0.0165065	up
Os01g0915732	2.50249	0.0362031	up	Os01g0934400	2.5616	1.14e-11	up					Os02g0757700	1.00946	0.0570381	up
Os01g0916200	1.22937	6.25e-06	up	Os01g0935400	1.9349	0.0250603	up					Os02g0758800	1.57112	0.00289047	up
Os01g0916350	3.27302	8.65e-08	up	Os01g0935600	2.79287	7.57e-53	up					Os02g0761200	2.29474	4.39e-10	up
Os01g0918400	2.26946	0.00593684	up	Os01g0936200	1.40967	4.75e-16	up					Os02g0761700	1.05694	0.000144808	up
Os01g0918500	1.73207	8.06e-07	up	Os01g0937100	2.72246	0.0309637	up					Os02g0762100	1.37485	0.0422171	up
Os01g0919500	2.12427	2.59e-39	up	Os01g0937500	2.71272	0.0121106	up					Os02g0764200	1.05976	0.0208714	up
Os01g0921000	3.31872	6.08e-16	up	Os01g0939100	1.45713	0.000249735	up					Os02g0767600	1.95744	0.000339529	up
Os01g0922700	2.91838	5.52e-07	up	Os01g0939300	1.66879	0.0152354	up					Os02g0770300	1.70782	7.49e-09	up
Os01g0923000	2.17054	3.29e-10	up	Os01g0939500	1.28996	0.000721375	up					Os02g0774300	1.74723	0.0272626	up
Os01g0923700	1.9421	1.93e-34	up	Os01g0941200	1.13905	0.00431059	up					Os02g0775300	1.58169	3.9e-06	up
Os01g0923750	1.76138	0.000125669	up	Os01g0941800	2.28011	0.0170625	up					Os02g0776400	1.38752	0.00365575	up
Os01g0924000	1.15463	1.77e-05	up	Os01g0942300	1.1765	0.0259997	up					Os02g0776900	5.69116	1.71e-06	up
Os01g0924800	1.8625	0.108654	up	Os01g0942900	4.64386	2.31e-06	up					Os02g0778700	1.75489	0.00138277	up
Os01g0924933	1.34738	0.0113596	up	Os01g0944200	4.37046	2.09e-11	up					Os02g0779650	2.17708	2.75e-10	up
Os01g0925100	2.94044	2.32e-06	up	Os01g0944700	4.42872	7.89e-25	up					Os02g0780600	1.16992	0.000647623	up
Os01g0925200	2.75976	1.71e-10	up	Os01g0944900	4.28096	5.26e-11	up					Os02g0781300	1.55101	0.147442	up
Os01g0925300	3.04439	0.0186498	up	Os01g0946500	3.36364	1.61e-15	up					Os02g0781400	1.39079	0.00135921	up
Os01g0925600	4.84127	0.0006124	up	Os01g0946600	2.23326	9.87e-14	up					Os02g0781850	1.11103	0.175735	up
Os01g0925700	1.45184	2e-05	up	Os01g0946700	2.76221	3.09e-28	up					Os02g0785700	4.92283	3.57e-05	up
Os01g0927600	1.09737	1.89e-07	up	Os01g0948100	1.34129	0.00293904	up					Os02g0787000	6.47031	1.54e-09	up
Os01g0928000	2.99047	4.69e-07	up	Os01g0948200	2.38471	9.04e-14	up					Os02g0787500	1.32193	0.000370079	up
Os01g0930200	1.04376	4.09e-05	up	Os01g0948600	2.03869	1.91e-23	up					Os02g0789100	3.02975	0.0042192	up
Os01g0930900	2.85798	0.0060179	up	Os01g0949300	1.79632	1.08e-08	up					Os02g0789700	1.63743	0.264427	up
Os01g0931000	1.39775	2.74e-05	up	Os01g0949750	2.14191	9.7e-05	up					Os02g0791300	3.54432	0.00535114	up
Os01g0933600	1.15162	6.9e-10	up	Os01g0950300	2.5025	0.0389331	up					Os02g0791400	6.22882	3.07e-09	up
Os01g0933900	1.6055	0.00163428	up	Os01g0951400	1.85492	1.38e-08	up					Os02g0792600	1.85244	0.0461312	up
Os01g0934000	1.46789	2e-14	up	Os01g0952000	3.49923	5.09e-05	up					Os02g0793800	1.3505	0.171576	up
Os01g0934100	2.17304	1.8e-25	up	Os01g0953100	1.77444	0.0599136	up					Os02g0794500	5	7.11e-06	up
Os01g0934300	1.02615	0.00713678	up	Os01g0954000	3.09474	1.8e-23	up					Os02g0796400	1.55639	0.0519476	up
Os01g0934350	2.27301	0.00276264	up	Os01g0954100	2.82597	0.00774194	up					Os02g0797200	1.22374	8.97e-05	up
Os01g0934400	2.29177	1.11e-09	up	Os01g0955100	4.28811	3.58e-47	up					Os02g0797500	1.08868	8.02e-09	up
Os01g0934900	1.58496	0.0910978	up	Os01g0955700	3.62587	1.27e-132	up					Os02g0798700	1.26105	1.29e-12	up
Os01g0935600	2.59696	1.33e-47	up	Os01g0956075	2.41551	2.08e-21	up					Os02g0803200	1.5684	0.00260725	up
Os01g0936200	1.80243	4.56e-26	up	Os01g0956200	4.78136	1.52e-08	up					Os02g0803225	1.63005	0.0233467	up
Os01g0937100	4.51456	5.24e-05	up	Os01g0956700	1.11769	0.0804347	up					Os02g0805300	2.48239	0.0157373	up
Os01g0939500	1.2783	0.000749437	up	Os01g0957800	1.12286	0.0767672	up					Os02g0806900	3.11103	1.84e-06	up
Os01g0940000	1.04495	0.0237216	up	Os01g0958200	3.50877	3.27e-22	up					Os02g0807000	3.45943	0.0176061	up
Os01g0942300	1.55285	0.00279717	up	Os01g0958500	2.46118	4.51e-16	up					Os02g0810500	1.00212	0.00288665	up
Os01g0943800	3.95419	0.00236309	up	Os01g0958700	2.15125	5.51e-31	up					Os02g0810600	1.80213	0.0235212	up
Os01g0944200	4.27955	4.35e-11	up	Os01g0959100	5.8668	1.96e-31	up					Os02g0811501	3.5025	0.0233418	up
Os01g0944700	3.76866	8.17e-16	up	Os01g0959200	4.54926	8.69e-24	up					Os02g0812000	4.22239	0.000733327	up
Os01g0944800	3.08744	0.00448502	up	Os01g0959750	1.99881	1.65e-06	up					Os02g0813800	1.98272	0.0143318	up
Os01g0944900	5.99588	2.07e-20	up	Os01g0959900	2.72128	1.49e-07	up					Os02g0814100	1.08913	0.00170502	up
Os01g0945650	3.78132	0.000307801	up	Os01g0960300	1.92538	2.49e-19	up					Os02g0814400	1.36573	5.27e-07	up
Os01g0945800	1.49245	7.41e-32	up	Os01g0960500	1.93299	5.83e-18	up					Os02g0814800	1.82949	2.03e-11	up
Os01g0946500	2.87134	3.08e-11	up	Os01g0960600	2.36798	6.95e-05	up					Os02g0815000	1.22813	0.000128007	up
Os01g0946600	2.78356	5.55e-21	up	Os01g0961200	1.1804	1.27e-05	up					Os02g0815100	3.9386	0.00845077	up
Os01g0946700	3.24697	6.23e-39	up	Os01g0962000	1.84938	2.77e-06	up					Os02g0815800	3.27302	1.18e-12	up
Os01g0948100	1.48969	0.000639442	up	Os01g0962100	5.61862	4.74e-94	up					Os02g0816100	1.17532	0.000205219	up
Os01g0948200	3.71436	3.12e-32	up	Os01g0962700	1.85629	4.01e-09	up					Os02g0816400	1.01886	0.0535506	up
Os01g0948600	1.97467	3.7e-22	up	Os01g0964333	3.05585	4.51e-06	up					Os02g0816600	1.28272	1.02e-08	up
Os01g0949300	2.14541	4.12e-12	up	Os01g0966100	2.45184	2.35e-30	up					Os02g0816700	1.44361	0.00979546	up
Os01g0949750	2.75375	3.11e-07	up	Os01g0966700	1.1822	0.175037	up					Os02g0817400	3.5025	0.0184261	up
Os01g0950300	3.10432	0.0102414	up	Os01g0967200	2.56282	5.11e-10	up					Os02g0819400	2.42701	0.00039453	up
Os01g0951400	2.56629	5.78e-16	up	Os01g0967600	3.64386	1.74e-05	up					Os02g0820300	1.42223	0.0219838	up
Os01g0952000	3.91372	3.2e-06	up	Os01g0967800	1.65554	2.73e-06	up					Os02g0820400	1.03215	0.00528281	up
Os01g0952900	4.10433	9.47e-05	up	Os01g0967900	2.97199	4.9e-05	up					Os02g0820600	3.95198	6.4e-07	up
Os01g0954000	3.5042	3.5e-29	up	Os01g0968200	3.19264	0.00263611	up					Os02g0820900	1.57504	1.56e-05	up
Os01g0954500	2.30413	5.65e-07	up	Os01g0968500	2.72246	0.035172	up					Os02g0821800	1.45078	6.87e-05	up
Os01g0955100	4.82989	1.07e-60	up	Os01g0968800	7.00749	8.58e-10	up					Os02g0822900	1.905	2.01e-10	up
Os01g0955600	3.70043	0.0060101	up	Os01g0970700	1.16417	3.35e-06	up					Os02g0824800	1.38702	0.329614	up
Os01g0955700	3.95291	1.75e-161	up	Os01g0971200	2.09261	5.92e-27	up					Os02g0824900	4.4374	0.000298917	up
Os01g0956075	3.71982	1.79e-48	up	Os01g0971400	1.59982	7.58e-13	up					Os02g0826100	2.70571	5.12e-11	up
Os01g0956200	3.6477	1.7e-06	up	Os01g0972000	1.29051	0.0562834	up					Os02g0826600	1.10878	0.114801	up
Os01g0958000	1.03204	3.41e-18	up	Os01g0972900	2.21401	0.000206599	up					Os02g0829800	1.84327	0.00800912	up
Os01g0958200	3.33482	4.72e-20	up	Os01g0974100	2.91045	8.06e-07	up					Os02g0829900	2.18982	1.78e-06	up
Os01g0958500	2.09347	5.03e-12	up	Os01g0974200	4.16658	2.31e-10	up					Os02g0831500	1.04252	0.168288	up
Os01g0958700	2.17319	7.6e-32	up	Os01g0974400	3.39481	5.1e-34	up					Os02g0834700	2.41504	6.57e-06	up
Os01g0959100	4.88845	2.18e-23	up	Os01g0974500	2.16183	1.15e-07	up					Os03g0100500	1.03825	0.0401724	up
Os01g0959200	4.08887	8.82e-19	up	Os01g0974600	4.11239	2.76e-17	up					Os03g0101300	1.27462	0.0569749	up
Os01g0959750	1.79355	1.58e-05	up	Os01g0974701	4.08489	2.09e-29	up					Os03g0101900	1.55756	5.42e-10	up
Os01g0959900	2.50552	3.74e-06	up	Os01g0974800	3.46831	7.84e-46	up					Os03g0102000	1.32028	0.00321604	up
Os01g0960200	2.11052	2.52e-05	up	Os01g0975900	1.06174	0.00549037	up					Os03g0107600	3	0.0256242	up
Os01g0960300	1.97079	2.88e-20	up	Os01g0976300	3.16992	0.0062487	up					Os03g0109500	1.49833	4.41e-06	up
Os01g0960500	2.72795	3.47e-35	up	Os01g0976450	1.28912	1.61e-09	up					Os03g0109600	2.14975	0.00273009	up
Os01g0960600	2.64616	3.08e-06	up	Os01g0977300	4.90689	1.3e-05	up					Os03g0109800	4.71882	6.15e-05	up
Os01g0960800	1.45885	1.98e-05	up	Os01g0977600	1.26765	4.89e-09	up					Os03g0110500	1.25634	0.148435	up
Os01g0961200	1.9161	1.38e-13	up	Os02g0100300	1.08746	0.148539	up					Os03g0110800	3.5025	0.0207514	up
Os01g0962000	1.90046	3.88e-07	up	Os02g0101400	4.91886	5.3e-07	up					Os03g0111800	1.60438	0.00308643	up
Os01g0962100	4.63828	1.88e-64	up	Os02g0101500	2.27751	8.32e-13	up					Os03g0112800	1.01529	1.24e-05	up
Os01g0962700	1.36335	1.82e-05	up	Os02g0101900	6.14605	7.08e-47	up					Os03g0113200	4	0.00102344	up
Os01g0964000	1.71665	3.74e-13	up	Os02g0102900	1.32193	0.023447	up					Os03g0114100	1.27915	0.0761259	up
Os01g0964333	2.07973	0.00070849	up	Os02g0103200	4.9542	8.65e-07	up					Os03g0115000	2.73272	0.0145439	up
Os01g0966100	2.43478	3.71e-30	up	Os02g0104500	1.69817	0.000336252	up					Os03g0115800	3.36923	0.00504001	up
Os01g0967100	1.09527	1.33e-10	up	Os02g0104700	1.16434	0.00011221	up					Os03g0117300	1.21781	0.00125362	up
Os01g0967200	3.85847	8.89e-22	up	Os02g0106100	1.60753	0.00037802	up					Os03g0119966	1.45418	0.0670647	up
Os01g0967800	1.7526	4.77e-07	up	Os02g0107251	4.75489	0.000554865	up					Os03g0120000	1.22239	0.093135	up
Os01g0968800	6.72334	3.38e-09	up	Os02g0107350	1.8501	0.00306001	up					Os03g0120300	3.64386	0.000266024	up
Os01g0969200	1.28616	1.26e-05	up	Os02g0108100	2.41504	0.012074	up					Os03g0121901	2.63941	0.00304704	up
Os01g0971100	1.02915	1.83e-06	up	Os02g0110700	2.06325	3.33e-13	up					Os03g0122100	1.2007	0.0235041	up
Os01g0971200	2.41288	6.47e-36	up	Os02g0115801	4.05016	1.16e-17	up					Os03g0125650	4	0.000577121	up
Os01g0972900	2.32506	6.08e-05	up	Os02g0118200	1.8041	1.08e-19	up					Os03g0126300	3	0.027533	up
Os01g0973500	2.07039	0.0187249	up	Os02g0118500	2.848	0.00792474	up					Os03g0127700	1.77259	0.00585514	up
Os01g0974200	1.7997	0.00528689	up	Os02g0119200	1.97728	7.42e-05	up					Os03g0128000	1.24236	0.00786369	up
Os01g0974400	3.08855	2.15e-28	up	Os02g0119400	1.53153	2.15e-32	up					Os03g0128400	1.0148	0.0318842	up
Os01g0974500	3.0034	1.09e-13	up	Os02g0119600	2.27758	9.16e-06	up					Os03g0129800	1.77201	5.3e-06	up
Os01g0974600	4.70547	5.74e-21	up	Os02g0119800	1.07066	1.22e-07	up					Os03g0130900	1.75089	1.44e-05	up
Os01g0974701	4.47181	3.91e-34	up	Os02g0120000	5.65607	9.05e-116	up					Os03g0130950	1.56704	0.0650811	up
Os01g0974800	3.85876	1.52e-56	up	Os02g0120100	1.94036	1.77e-12	up					Os03g0131200	1.18484	0.039827	up
Os01g0974900	1.5534	0.0496696	up	Os02g0120200	1.66091	0.0267008	up					Os03g0132550	2.06301	0.00279099	up
Os01g0975900	1.4217	0.000129611	up	Os02g0120500	2.37851	0.00362108	up					Os03g0133800	1.09686	0.355242	up
Os01g0976450	1.70817	5.82e-17	up	Os02g0121500	1.38904	2.08e-05	up					Os03g0133875	2.94555	0.00391886	up
Os01g0976500	2.39689	1.94e-05	up	Os02g0121600	2.73293	5.1e-55	up					Os03g0136200	1.1686	0.000399789	up
Os01g0977250	2	0.00736928	up	Os02g0122500	1.74027	9.14e-10	up					Os03g0140100	1.4105	3.7e-05	up
Os01g0977300	5.02972	3.05e-05	up	Os02g0122600	2.19417	1.85e-06	up					Os03g0140300	2.69249	0.000520442	up
Os02g0100300	1.74723	0.0147089	up	Os02g0122700	1.02731	0.0447026	up					Os03g0142200	2.5025	0.0239303	up
Os02g0101500	2.83519	9.15e-19	up	Os02g0122800	1.09255	3.25e-08	up					Os03g0143000	1.0614	0.221422	up
Os02g0101900	6.66322	1.98e-57	up	Os02g0123600	1.38533	9.06e-19	up					Os03g0144300	1.77052	1.11e-05	up
Os02g0102000	1.2303	0.108926	up	Os02g0124650	1.55943	0.154277	up					Os03g0144500	5.40372	1.87e-07	up
Os02g0102600	1.02642	1.14e-11	up	Os02g0124800	1.72727	2.97e-10	up					Os03g0144700	3.1538	0.000565319	up
Os02g0102900	1.22882	0.0366353	up	Os02g0125300	3.13895	6.21e-17	up					Os03g0147700	1.05123	0.00989342	up
Os02g0103200	5.29766	7.99e-06	up	Os02g0125500	2.074	0.0270114	up					Os03g0149200	1.16802	0.0383754	up
Os02g0103600	2.04439	0.059073	up	Os02g0126000	1.27253	0.0109798	up					Os03g0149400	3.1964	1.95e-15	up
Os02g0104700	1.82289	3.73e-10	up	Os02g0126400	1.38849	1.66e-08	up					Os03g0149800	1.30556	0.0220585	up
Os02g0107350	2.27753	0.00021953	up	Os02g0126500	1.27009	0.00299395	up					Os03g0151600	2.38702	2.73e-05	up
Os02g0108100	2.58496	0.00629952	up	Os02g0126600	2.76282	6.83e-17	up					Os03g0152700	1.42597	0.0269862	up
Os02g0110650	2.16992	0.0418322	up	Os02g0128400	1.72792	0.0230078	up					Os03g0153400	1.55665	0.00100526	up
Os02g0110700	1.81327	1.26e-10	up	Os02g0129700	1.49234	3.98e-08	up					Os03g0153500	1.69326	0.00106574	up
Os02g0114300	1	0.22281	up	Os02g0129800	2.9542	0.000424326	up					Os03g0155300	5.04439	9.97e-05	up
Os02g0114400	1.58496	0.0281201	up	Os02g0130100	1.76662	2.75e-14	up					Os03g0158700	4.77259	2.37e-05	up
Os02g0115801	3.44726	2.88e-13	up	Os02g0130200	3.5025	0.000203031	up					Os03g0159150	4.05889	0.000625155	up
Os02g0118200	1.78367	2.41e-19	up	Os02g0131000	1.27167	0.00539345	up					Os03g0160300	3.54432	0.00995604	up
Os02g0118500	1.34396	0.233215	up	Os02g0131050	2.0635	0.00188575	up					Os03g0160400	1.15295	0.00820365	up
Os02g0119200	3.66895	1.78e-14	up	Os02g0131100	1.69158	2.73e-08	up					Os03g0163200	1.1893	4.2e-06	up
Os02g0119400	1.81461	5.95e-46	up	Os02g0131400	2.07195	0.0416953	up					Os03g0165300	1.48543	0.0334515	up
Os02g0119600	3.76878	5.89e-14	up	Os02g0132200	1.62189	4.15e-08	up					Os03g0165400	1.04158	0.10715	up
Os02g0120000	5.34707	2.49e-103	up	Os02g0132950	2.18763	6.12e-13	up					Os03g0166200	3.90689	0.00309933	up
Os02g0120100	2.68031	3.95e-23	up	Os02g0134200	4.79429	6.91e-42	up					Os03g0167550	2.9386	0.0161936	up
Os02g0120200	2.86349	5.2e-05	up	Os02g0134400	1.66476	6.11e-07	up					Os03g0168700	3.71882	0.000268448	up
Os02g0120500	1.73696	0.0373032	up	Os02g0135200	1.33598	3.9e-05	up					Os03g0169500	1.88874	0.000452275	up
Os02g0121600	2.75435	8.55e-57	up	Os02g0136150	4.41207	7.17e-26	up					Os03g0169700	1.06817	0.453106	up
Os02g0122500	1.90527	2.13e-11	up	Os02g0136400	6.94251	1.14e-13	up					Os03g0170200	3.45943	5.62e-05	up
Os02g0122600	2.97046	4.06e-11	up	Os02g0136900	2.48308	1.42e-05	up					Os03g0171300	2.38082	0.00897514	up
Os02g0122800	1.24799	1.59e-10	up	Os02g0137100	1.64914	2.68e-25	up					Os03g0171700	4.08746	0.000546159	up
Os02g0123500	1.11717	3.7e-09	up	Os02g0137200	1.24772	0.0053714	up					Os03g0174200	1.65849	0.00763407	up
Os02g0123600	1.74914	7.9e-30	up	Os02g0137450	1.01523	0.0954213	up					Os03g0178066	1.85864	2.48e-05	up
Os02g0125300	3.12102	7.1e-17	up	Os02g0137500	1.05977	7.76e-11	up					Os03g0178550	1.61566	0.207744	up
Os02g0126000	1.55799	0.00150185	up	Os02g0139000	1.6708	3.39e-08	up					Os03g0180300	1.05992	0.000141105	up
Os02g0126400	1.05818	1.92e-05	up	Os02g0139100	2.33278	3.97e-40	up					Os03g0181400	2.87447	0.00297426	up
Os02g0126600	1.99272	2.63e-09	up	Os02g0139500	1.7904	2.17e-16	up					Os03g0181750	3.05889	0.00891647	up
Os02g0127800	4.27299	0.000728282	up	Os02g0139900	3.0199	4.24e-07	up					Os03g0187550	1.04182	0.275432	up
Os02g0128400	2.43134	0.000802848	up	Os02g0140800	5.11894	4.68e-07	up					Os03g0187800	1.45343	0.000236478	up
Os02g0129700	2.18898	9.66e-17	up	Os02g0141300	3.42843	3.53e-58	up					Os03g0190400	2.69697	3.35e-06	up
Os02g0129800	3.0072	6.15e-05	up	Os02g0142400	3.13245	0.000756313	up					Os03g0191200	2.17632	0.000179581	up
Os02g0130100	2.42702	2.55e-26	up	Os02g0147200	1.41504	3.61e-08	up					Os03g0192600	3.02975	0.0114391	up
Os02g0131050	2.35452	0.000303981	up	Os02g0147800	1.08489	5.04e-07	up					Os03g0195200	1.23043	0.0116776	up
Os02g0131100	2.22469	8.61e-14	up	Os02g0148300	1.06462	8.72e-09	up					Os03g0195400	3.54432	0.00487788	up
Os02g0132200	1.97199	1.9e-11	up	Os02g0149800	3.0299	1.88e-123	up					Os03g0195475	3.36923	5.15e-05	up
Os02g0132950	1.54247	5.52e-07	up	Os02g0149900	2.16474	3.49e-05	up					Os03g0196000	1.0761	0.0347909	up
Os02g0134200	3.63271	7.7e-25	up	Os02g0150900	1.40326	3.69e-09	up					Os03g0196400	1.20328	0.00734241	up
Os02g0134400	1.3501	0.000105153	up	Os02g0152300	4.67328	1.65e-28	up					Os03g0196600	1.54	0.00272471	up
Os02g0135200	1.55817	9.17e-07	up	Os02g0155900	1.61298	0.0220502	up					Os03g0197100	1.44478	0.0218905	up
Os02g0136150	3.59418	1.58e-17	up	Os02g0156000	1.26303	0.0364412	up					Os03g0197175	1.48543	0.0456516	up
Os02g0136400	5.3634	2.25e-14	up	Os02g0158100	2.28011	0.054949	up					Os03g0197800	1.05247	0.017558	up
Os02g0136900	1.20645	0.0394503	up	Os02g0158701	4	0.000404902	up					Os03g0198600	1.10506	0.0603296	up
Os02g0137100	2.14676	8.32e-43	up	Os02g0158900	5.23266	2.48e-07	up					Os03g0199500	1.35364	0.277222	up
Os02g0137450	1.20576	0.0415071	up	Os02g0159850	2.78427	0.00199095	up					Os03g0201200	2.33787	2.68e-05	up
Os02g0137500	1.12269	3.03e-12	up	Os02g0160000	1.21387	0.046907	up					Os03g0201700	4.01495	2.14e-07	up
Os02g0138900	1.76939	0.000501679	up	Os02g0160250	3.31288	9.66e-28	up					Os03g0202300	2.3468	2e-07	up
Os02g0139000	2.75437	7.51e-21	up	Os02g0160500	1.28876	0.157747	up					Os03g0203000	1.97198	0.00108218	up
Os02g0139100	2.2976	3.13e-39	up	Os02g0161100	1.76553	0.00137925	up					Os03g0203100	1.00692	0.0349842	up
Os02g0139500	1.34988	5.96e-10	up	Os02g0161251	2.50696	3.53e-06	up					Os03g0204100	1.90808	6.18e-06	up
Os02g0139900	2.13993	0.000473359	up	Os02g0161300	1.40805	0.00408478	up					Os03g0205700	2.17295	0.00386892	up
Os02g0140800	5.48108	6.46e-07	up	Os02g0161601	2.64386	4.69e-06	up					Os03g0205800	1.73697	0.00340851	up
Os02g0141300	3.74888	4.92e-70	up	Os02g0161800	1.79941	0.000333355	up					Os03g0207250	1.07201	0.0418361	up
Os02g0141400	1.32193	0.183	up	Os02g0161900	2.16507	2.71e-40	up					Os03g0207700	3.5025	0.00636994	up
Os02g0141500	1.96376	1.82e-09	up	Os02g0162150	3.70044	0.00193611	up					Os03g0209600	1.21953	5.94e-06	up
Os02g0142100	1.28688	0.074891	up	Os02g0162200	1.28379	0.0197313	up					Os03g0210700	1.18229	0.000279711	up
Os02g0143200	1.10395	0.0235088	up	Os02g0162600	2.87699	3.09e-21	up					Os03g0216300	4.64385	5.2e-06	up
Os02g0143300	1.44392	0.0151772	up	Os02g0165100	2.02691	1.02e-09	up					Os03g0216400	4.52356	0.000172949	up
Os02g0146500	1.12885	2.43e-09	up	Os02g0165200	1.31933	0.110441	up					Os03g0216500	1.47393	0.0573587	up
Os02g0147200	1.23292	1.52e-06	up	Os02g0165800	1.4975	0.0673226	up					Os03g0216700	1.25154	0.208389	up
Os02g0147500	2.55799	0.0140278	up	Os02g0166501	1.7378	0.000239231	up					Os03g0216900	1.07496	0.309576	up
Os02g0147800	1.29693	9.44e-10	up	Os02g0166600	1.68676	2.14e-16	up					Os03g0219400	2.61839	8.15e-08	up
Os02g0148300	1.50692	8.25e-17	up	Os02g0168100	5.41839	1.17e-108	up					Os03g0221100	1.49185	0.00293713	up
Os02g0148500	1	2.45e-05	up	Os02g0168200	5.77714	2.05e-41	up					Os03g0221300	1.57878	2.23e-07	up
Os02g0149800	3.50467	3.99e-166	up	Os02g0170900	1.13861	0.00602118	up					Os03g0221500	5.17659	4.16e-08	up
Os02g0149900	1.45138	0.00861907	up	Os02g0173000	3.00455	3.83e-62	up					Os03g0222100	3.54432	0.0221789	up
Os02g0150900	2.17951	4.48e-21	up	Os02g0173100	2.04723	7.87e-73	up					Os03g0222700	1.71882	0.0603611	up
Os02g0151600	1.10946	0.000395959	up	Os02g0173200	1.6042	1.11e-05	up					Os03g0223100	1.24917	0.0386821	up
Os02g0152300	4.93074	1.3e-25	up	Os02g0173300	3.45943	0.0108319	up					Os03g0226200	4.06129	8.6e-30	up
Os02g0156000	1.8625	0.00307084	up	Os02g0173650	2.13405	0.000253426	up					Os03g0226300	3.90689	0.00148892	up
Os02g0156300	2.05889	0.0412641	up	Os02g0174000	1.47114	0.0128162	up					Os03g0227400	4.07039	5.83e-28	up
Os02g0156633	1.30665	0.109502	up	Os02g0174400	4.03813	0.000258197	up					Os03g0229575	1.6845	0.000365342	up
Os02g0158701	3.16992	0.000771252	up	Os02g0175301	2.70044	0.00201275	up					Os03g0231700	2.9386	0.00507439	up
Os02g0158900	6.97267	1.8e-12	up	Os02g0176000	1.33729	0.0193576	up					Os03g0232400	1.92139	0.0334515	up
Os02g0159000	1.18536	0.0819174	up	Os02g0176100	1.68134	8.57e-10	up					Os03g0232500	1.25807	0.000102848	up
Os02g0160200	1.63858	5.17e-12	up	Os02g0176300	5.24793	1.57e-06	up					Os03g0232600	1.93707	2.22e-12	up
Os02g0160250	1.60921	9.36e-08	up	Os02g0176400	2.50133	4.63e-10	up					Os03g0232800	1.23704	0.0605709	up
Os02g0160500	1.20546	0.196358	up	Os02g0177600	1.57544	2.26e-13	up					Os03g0239000	1.29956	0.108387	up
Os02g0161251	2.11484	8.82e-05	up	Os02g0178500	1.14903	0.00179757	up					Os03g0241800	1.60666	0.0661268	up
Os02g0161300	1.87411	8.2e-05	up	Os02g0178800	2.58793	2.53e-08	up					Os03g0242100	1.74375	0.000319019	up
Os02g0161601	4.97727	7.71e-16	up	Os02g0179200	2.5025	0.0347236	up					Os03g0242900	1.3599	0.0080354	up
Os02g0161800	2.65092	2.45e-08	up	Os02g0179600	6.86369	6.44e-73	up					Os03g0244000	1.62686	3.94e-08	up
Os02g0161900	2.25592	7.55e-44	up	Os02g0179900	1.31774	0.000856624	up					Os03g0246900	2.87447	0.00110206	up
Os02g0162600	2.12759	7.64e-12	up	Os02g0180000	1.95386	4.11e-30	up					Os03g0247200	1.23487	0.0009729	up
Os02g0165100	2.88548	6.97e-19	up	Os02g0180700	1.81291	1.25e-22	up					Os03g0248300	5.22239	0.000110413	up
Os02g0165800	1.14684	0.179138	up	Os02g0181200	2.1073	8.35e-08	up					Os03g0249100	3.02975	0.000752118	up
Os02g0166501	2.58289	2.86e-08	up	Os02g0181300	3.9771	2.28e-65	up					Os03g0249400	1.33669	0.00110932	up
Os02g0166600	1.32716	1.15e-10	up	Os02g0182700	2.33902	1.62e-19	up					Os03g0253200	2.36565	0.0123273	up
Os02g0166950	1.34496	0.0352597	up	Os02g0185300	3.16992	0.00289953	up					Os03g0253800	1.42742	8.37e-06	up
Os02g0168100	6.45411	3.94e-154	up	Os02g0185400	3.41504	0.000578643	up					Os03g0259100	2.46684	1.4e-05	up
Os02g0168200	7.12981	9.97e-58	up	Os02g0187400	3.80735	0.00352964	up					Os03g0262000	1.05445	0.340402	up
Os02g0168600	1.76967	1.47e-24	up	Os02g0187700	1.72142	4.08e-09	up					Os03g0267100	3.9386	0.00900103	up
Os02g0170900	2.29203	3.44e-09	up	Os02g0189300	3.51457	0.000234746	up					Os03g0269300	3.54432	0.0173529	up
Os02g0172800	2.07038	0.0573971	up	Os02g0190000	2.10645	8.54e-08	up					Os03g0270500	4.92283	5.59e-05	up
Os02g0173000	1.74574	1.68e-21	up	Os02g0190100	4.89724	1.65e-05	up					Os03g0273200	2.45943	9.62e-08	up
Os02g0173200	2.62979	1.15e-13	up	Os02g0190300	1.53303	0.000135783	up					Os03g0275800	1.42884	0.344305	up
Os02g0173600	1.51457	0.00554837	up	Os02g0190700	3.3339	4.71e-05	up					Os03g0276600	1.10764	0.000113943	up
Os02g0173650	2.36257	0.000100656	up	Os02g0190800	1.27052	1.59e-22	up					Os03g0279200	1.17056	0.0173976	up
Os02g0173800	1.0717	1.81e-06	up	Os02g0190950	4.67242	8.97e-05	up					Os03g0279950	2.25084	1.61e-14	up
Os02g0175000	2.50249	0.00211251	up	Os02g0191000	4.64155	9.41e-24	up					Os03g0284000	1.50337	0.000308029	up
Os02g0175500	1.38769	3.37e-06	up	Os02g0191200	7.54689	4.66e-14	up					Os03g0286500	1.36359	0.0633051	up
Os02g0176000	2.81662	1.91e-07	up	Os02g0191300	4.59677	5.47e-112	up					Os03g0287800	2.25376	0.000523784	up
Os02g0176100	2.04399	3.55e-14	up	Os02g0191500	1.09622	0.0451701	up					Os03g0288900	3.08139	8.54e-07	up
Os02g0176300	3.16992	0.00107678	up	Os02g0191600	4.00998	2.09e-13	up					Os03g0292900	1.52546	0.0806285	up
Os02g0176400	1.08791	0.00914291	up	Os02g0192100	1.76671	0.0071778	up					Os03g0293400	1.7761	0.00105046	up
Os02g0177600	1.2497	7.52e-09	up	Os02g0193000	1.03766	0.000606045	up					Os03g0294600	2.5025	0.044933	up
Os02g0178500	1.62196	4.64e-06	up	Os02g0193200	1.52001	0.00181827	up					Os03g0295300	1.29218	0.0635958	up
Os02g0178600	2.05627	0.000902142	up	Os02g0193300	2.25199	6.49e-12	up					Os03g0295600	1.82045	0.00206407	up
Os02g0178800	1.3295	0.00675053	up	Os02g0194100	2.07645	3.16e-46	up					Os03g0297400	1.27175	1.12e-06	up
Os02g0179600	5.75723	2.68e-55	up	Os02g0194700	4.45251	3.15e-22	up					Os03g0297700	1.44931	1.78e-06	up
Os02g0179800	1.60086	4.21e-07	up	Os02g0196800	2.42389	2.42e-41	up					Os03g0299700	4.79007	0.00065805	up
Os02g0179900	1.59128	3.17e-05	up	Os02g0197125	2.36257	6.22e-06	up					Os03g0300700	2.54432	0.041992	up
Os02g0180000	2.54946	2.93e-51	up	Os02g0197600	2.2751	7.79e-19	up					Os03g0300900	1.60528	0.112217	up
Os02g0181200	1.93395	8.24e-07	up	Os02g0197900	2.46566	1.38e-06	up					Os03g0301800	1.65006	0.0111862	up
Os02g0181300	3.58044	3.63e-53	up	Os02g0197950	1.65711	0.02709	up					Os03g0302700	1.03332	0.00236003	up
Os02g0182700	2.84341	2.32e-28	up	Os02g0198200	1.89162	1.48e-06	up					Os03g0303100	1.41238	0.0427188	up
Os02g0184500	1.95182	3.08e-08	up	Os02g0198366	3.44057	0.00188956	up					Os03g0305200	1.22239	0.232974	up
Os02g0185300	3.34577	0.000819711	up	Os02g0199800	2.9027	6.62e-06	up					Os03g0305550	4.22239	0.00538468	up
Os02g0186100	3.49444	1.59e-07	up	Os02g0202000	1.02425	0.0418389	up					Os03g0308200	1.23252	0.00676668	up
Os02g0186200	4.97267	7.41e-07	up	Os02g0202200	2.77524	1.85e-46	up					Os03g0308600	1.39486	0.117915	up
Os02g0187300	1.91753	0.0139641	up	Os02g0202800	1.28551	4.09e-05	up					Os03g0311600	2.42999	0.0023629	up
Os02g0187700	1.56221	9.14e-08	up	Os02g0202950	2.21723	0.0190903	up					Os03g0314400	4.05889	0.00114466	up
Os02g0188400	1.77579	0.00272472	up	Os02g0204700	1.29033	0.000294841	up					Os03g0315200	3.45943	0.0229741	up
Os02g0190000	1.09155	0.00676809	up	Os02g0205500	6.04221	1.71e-19	up					Os03g0317900	3.90689	0.00412382	up
Os02g0190100	4.121	0.000318064	up	Os02g0207100	2.80735	0.00456881	up					Os03g0321700	1.52725	0.00150398	up
Os02g0190800	1.65258	3.15e-38	up	Os02g0207400	1.23704	0.0500622	up					Os03g0322000	3.45943	0.0129244	up
Os02g0191000	3.28071	4.34e-13	up	Os02g0208600	1.58938	8.33e-08	up					Os03g0322700	4.02974	0.00128409	up
Os02g0191200	5.42931	4.22e-16	up	Os02g0209300	5.25331	1.7e-48	up					Os03g0324700	4.2854	4.8e-08	up
Os02g0191300	5.53439	1.01e-162	up	Os02g0211000	3.54432	0.00693721	up					Os03g0325900	4.05889	0.00746158	up
Os02g0191600	5.18487	3.84e-21	up	Os02g0212500	1.22084	0.00195416	up					Os03g0329200	1.95936	0.0811067	up
Os02g0192100	2.94315	3.57e-06	up	Os02g0214500	5.07039	3.61e-06	up					Os03g0332500	1.68353	0.198317	up
Os02g0192300	1.7994	0.0294269	up	Os02g0214900	3.45943	0.0126387	up					Os03g0334300	1.14018	0.225491	up
Os02g0193200	2.84799	2.6e-09	up	Os02g0215000	1.56774	1.2e-06	up					Os03g0335500	4.64385	1.35e-06	up
Os02g0193300	2.36141	9.38e-13	up	Os02g0216300	4.41093	4.61e-16	up					Os03g0335600	1.38351	9.31e-05	up
Os02g0193933	1.33881	0.181684	up	Os02g0216700	2.54432	0.0361989	up					Os03g0338400	1.68557	0.00075695	up
Os02g0194100	2.00047	3.07e-43	up	Os02g0218200	1.18115	8.79e-22	up					Os03g0341100	1.13255	0.000578227	up
Os02g0194700	3.52165	1.24e-13	up	Os02g0218550	2.14439	0.00271191	up					Os03g0341300	1.1356	3.31e-06	up
Os02g0196100	4.92281	2.18e-09	up	Os02g0218700	4.23099	7.27e-34	up					Os03g0342850	1.0199	0.045104	up
Os02g0196800	2.64302	2.61e-49	up	Os02g0220700	1.63459	1.01e-14	up					Os03g0343300	1.28728	1.16e-05	up
Os02g0197600	1.92646	8.26e-14	up	Os02g0221500	5.74819	1.96e-08	up					Os03g0343500	1.02168	0.00546864	up
Os02g0197900	3.42004	8.88e-11	up	Os02g0226300	2.73771	2.79e-26	up					Os03g0344232	1.06301	0.309576	up
Os02g0197950	1.89724	0.00665717	up	Os02g0226900	3.01084	4.66e-11	up					Os03g0347700	3.27684	0.000319019	up
Os02g0198200	3.5502	3.06e-21	up	Os02g0227000	3.91338	6.01e-37	up					Os03g0353000	1.41504	0.168667	up
Os02g0198300	1.24398	7.27e-07	up	Os02g0227100	2.22415	2.14e-13	up					Os03g0355700	1.34707	0.00481937	up
Os02g0199200	1.83448	0.000807026	up	Os02g0227200	1.16143	4.7e-05	up					Os03g0355800	1.27264	3.36e-06	up
Os02g0199800	1.60145	0.0148276	up	Os02g0228600	1.61143	0.025737	up					Os03g0356540	1.81762	0.0231619	up
Os02g0200300	1.07896	0.00701598	up	Os02g0229600	2.08746	0.000300487	up					Os03g0363800	4.70966	6.07e-08	up
Os02g0201800	1.94753	0.0333012	up	Os02g0229900	5.36923	3.66e-06	up					Os03g0363950	1.45943	0.0709495	up
Os02g0202000	1.75957	0.000191647	up	Os02g0230300	2.93377	7.87e-05	up					Os03g0364400	1.64695	0.000139698	up
Os02g0202200	4.04836	2.12e-86	up	Os02g0231700	2.28758	1.29e-05	up					Os03g0364500	2.70044	0.00020955	up
Os02g0202400	2.42626	0.0253519	up	Os02g0232500	2.46602	2.24e-59	up					Os03g0365850	1.55639	0.0379486	up
Os02g0202800	1.83399	1.25e-09	up	Os02g0233100	1.16119	6.17e-09	up					Os03g0365900	1.00332	0.0359407	up
Os02g0202950	2.20511	0.019867	up	Os02g0233200	1.92283	5.09e-05	up					Os03g0366800	3.73696	0.000751669	up
Os02g0204400	1.89154	5.73e-06	up	Os02g0234300	1.45185	3.46e-08	up					Os03g0367101	1.11686	0.0787449	up
Os02g0205500	3.61626	1.36e-09	up	Os02g0240300	2.78136	0.00223813	up					Os03g0367150	2.47063	1.77e-07	up
Os02g0206700	1.27462	0.016929	up	Os02g0241100	1.1375	0.167557	up					Os03g0369000	2.34094	9.91e-06	up
Os02g0207400	2.23946	6.47e-05	up	Os02g0244600	1.05396	5.34e-08	up					Os03g0370500	2.07227	1.85e-05	up
Os02g0208500	1.078	0.0360781	up	Os02g0244700	3.18057	1.5e-09	up					Os03g0371800	4.66296	9.92e-09	up
Os02g0208600	1.89365	7.83e-11	up	Os02g0245200	3.67242	0.0014764	up					Os03g0374901	4.36923	0.000838941	up
Os02g0209300	5.09504	5.3e-45	up	Os02g0248200	2.82616	6.5e-10	up					Os03g0378000	1.88752	0.0309941	up
Os02g0214500	6.53394	6.74e-08	up	Os02g0251800	1.63227	0.051368	up					Os03g0379400	2.58496	0.00382996	up
Os02g0215000	1.75613	3.31e-08	up	Os02g0252400	5.86625	2.1e-07	up					Os03g0379500	1.53766	0.02314	up
Os02g0215900	1.68118	0.0247943	up	Os02g0254700	1.55902	2.4e-31	up					Os03g0389100	1.24511	0.0231864	up
Os02g0216300	4.42626	1.2e-14	up	Os02g0255700	1.13001	0.0153394	up					Os03g0389400	1.14622	0.0455119	up
Os02g0216700	4.67242	3.39e-05	up	Os02g0260700	1.44832	1.83e-17	up					Os03g0390700	1.68182	0.0184369	up
Os02g0218200	1.2554	1.14e-24	up	Os02g0260900	2.90689	0.00065317	up					Os03g0392000	3.5025	0.0208768	up
Os02g0218500	3.39231	0.00335136	up	Os02g0261100	1.28017	3.14e-09	up					Os03g0393900	1.36923	0.000561741	up
Os02g0218550	2.53915	0.000391272	up	Os02g0265200	3.80735	0.000395941	up					Os03g0396000	1.67573	0.0530506	up
Os02g0218600	4.05888	0.00152903	up	Os02g0265300	2.67807	0.00593614	up					Os03g0396900	1.03439	0.00241336	up
Os02g0218700	5.5766	1.6e-58	up	Os02g0265800	2.63941	0.000588447	up					Os03g0399600	2.67807	0.00109741	up
Os02g0219800	1.64608	5.98e-06	up	Os02g0265900	1.24754	4.94e-12	up					Os03g0406200	1.1585	8.83e-08	up
Os02g0220700	2.33642	2.22e-29	up	Os02g0268600	4	0.004033	up					Os03g0406900	2.15056	0.00752891	up
Os02g0221500	3.41142	0.000275863	up	Os02g0269200	4.49298	4.71e-46	up					Os03g0407000	3.45943	0.00995411	up
Os02g0221600	2.55205	3.47e-15	up	Os02g0269650	1.46566	0.0440995	up					Os03g0408101	1.53727	0.2175	up
Os02g0225000	1.62234	6.15e-05	up	Os02g0270200	4.2854	0.00112161	up					Os03g0410900	1.5025	0.00661467	up
Os02g0226200	1.52644	8.31e-05	up	Os02g0273000	2.99192	2.49e-53	up					Os03g0411100	1.33609	4.3e-06	up
Os02g0226300	3.25272	7.92e-37	up	Os02g0274100	1.1943	2.77e-11	up					Os03g0412800	2.5025	0.0274866	up
Os02g0226900	2.06311	8.77e-06	up	Os02g0274900	1.44334	2.69e-22	up					Os03g0412900	1.36338	2.27e-08	up
Os02g0227000	4.25711	9.68e-46	up	Os02g0275100	1.31002	0.000248199	up					Os03g0414400	1.72247	0.00320691	up
Os02g0227100	3.12494	7.11e-26	up	Os02g0275200	1.96283	3.47e-05	up					Os03g0416500	1.55639	9.52e-07	up
Os02g0227200	2.16002	3.47e-15	up	Os02g0276200	2.8365	0.00665746	up					Os03g0418000	2.63164	3.83e-09	up
Os02g0228600	1.23132	0.0812989	up	Os02g0277600	3.05554	1.93e-78	up					Os03g0418700	2	0.0134982	up
Os02g0229800	1.9472	2.13e-07	up	Os02g0280000	2.02385	0.0115067	up					Os03g0422800	2.02647	0.000184765	up
Os02g0229900	4.84546	5.29e-06	up	Os02g0280500	2.71621	4.21e-07	up					Os03g0423300	3.10434	0.000643995	up
Os02g0231700	1.63169	0.00198589	up	Os02g0281200	2.48743	9.28e-19	up					Os03g0424600	2.43296	0.000140686	up
Os02g0232000	2.51097	0.00944409	up	Os02g0283800	1.34925	1.94e-07	up					Os03g0425000	1.52356	7.51e-05	up
Os02g0232100	1.35304	3.09e-07	up	Os02g0286891	1.94342	0.0236586	up					Os03g0432277	1.0973	0.168767	up
Os02g0232400	1.40773	3.53e-22	up	Os02g0288000	1.19212	0.0106979	up					Os03g0437200	1.26335	0.00219165	up
Os02g0232500	2.50179	6.27e-62	up	Os02g0288400	2.41504	0.00154378	up					Os03g0438200	1.76755	0.000758653	up
Os02g0232900	1.54021	7.52e-06	up	Os02g0290300	1.09277	1.9e-08	up					Os03g0439500	3.54432	0.00343399	up
Os02g0233100	1.76878	8.32e-21	up	Os02g0293350	2.12199	1e-06	up					Os03g0441101	1.45943	0.226327	up
Os02g0233200	2.51601	6.54e-08	up	Os02g0293500	1.3338	8.81e-05	up					Os03g0441400	1.0902	0.0327008	up
Os02g0234300	2.44109	1.34e-21	up	Os02g0293800	1.11948	1.18e-06	up					Os03g0448500	1.20353	0.426349	up
Os02g0235000	1.18365	1.95e-07	up	Os02g0293900	5.57491	6.97e-06	up					Os03g0453800	1.25939	0.00461371	up
Os02g0235900	3.28539	0.00671978	up	Os02g0294600	1.11732	2.01e-08	up					Os03g0559700	1.35453	0.0552482	up
Os02g0240100	3.45942	7.38e-06	up	Os02g0299300	2.06134	4.53e-14	up					Os03g0563300	1.50803	3.27e-08	up
Os02g0240300	3.63742	1.99e-05	up	Os02g0300700	2.22685	1.96e-18	up					Os03g0570100	1.07368	0.0064044	up
Os02g0241100	1.79141	0.0197594	up	Os02g0308400	3.22239	1.5e-05	up					Os03g0576500	2.87447	0.00407311	up
Os02g0242100	1.60881	0.0648682	up	Os02g0308800	4.75043	1.51e-10	up					Os03g0577200	1.42884	0.316671	up
Os02g0244000	2.21501	0.0238891	up	Os02g0313700	1.77498	3.19e-12	up					Os03g0577500	1.60618	1.65e-05	up
Os02g0244600	1.66373	1.15e-18	up	Os02g0314600	2.18194	1.81e-08	up					Os03g0581200	1.09686	0.0487697	up
Os02g0244700	3.72622	4.76e-13	up	Os02g0315400	2.34792	0.0458506	up					Os03g0583900	1.177	0.000100007	up
Os02g0248100	1.2136	0.00736425	up	Os02g0317600	2.63227	0.0107326	up					Os03g0589400	3.45943	0.0226439	up
Os02g0248200	3.61244	2.23e-14	up	Os02g0319400	3.54432	0.00899962	up					Os03g0594600	3	0.00509573	up
Os02g0254700	1.76103	3.89e-40	up	Os02g0321500	1.13551	0.0389781	up					Os03g0595300	1.21368	0.0111618	up
Os02g0257300	1.32038	0.000388383	up	Os02g0322400	2.87447	0.013028	up					Os03g0595800	1.87447	0.000399789	up
Os02g0258900	1.74615	6.46e-16	up	Os02g0324400	1.16773	9.57e-06	up					Os03g0597400	2.01582	0.0220975	up
Os02g0259850	3.16992	0.000513538	up	Os02g0324700	1.27489	4.17e-10	up					Os03g0598200	1.11377	0.00502939	up
Os02g0259900	4.52356	6.6e-09	up	Os02g0326700	3.56869	1.82e-20	up					Os03g0602300	2.09657	2.64e-06	up
Os02g0260700	1.57345	1.11e-20	up	Os02g0327500	3.17793	1.3e-17	up					Os03g0608600	2.05063	5.71e-05	up
Os02g0261100	2.21708	4.3e-26	up	Os02g0329300	1.02237	0.293584	up					Os03g0608800	2.20163	1.77e-06	up
Os02g0265200	2.49477	0.0269906	up	Os02g0332450	4.82597	1.46e-08	up					Os03g0609500	2.462	2.77e-09	up
Os02g0265300	1.60408	0.0770724	up	Os02g0332800	1.06569	4.32e-05	up					Os03g0611200	1.1107	0.00456248	up
Os02g0265700	1.14514	7.49e-11	up	Os02g0435400	3.90689	0.00331882	up					Os03g0616500	1.26076	0.139393	up
Os02g0265800	2.28539	0.0084725	up	Os02g0437200	1.66246	2.13e-19	up					Os03g0618800	1.5536	0.021709	up
Os02g0265900	1.39234	6.9e-15	up	Os02g0448400	1.4344	0.00854738	up					Os03g0624600	2.67807	0.00616094	up
Os02g0266000	1.21069	0.00167191	up	Os02g0452500	1.32015	6.65e-21	up					Os03g0625900	1.29474	0.000499413	up
Os02g0267900	1.37852	0.146351	up	Os02g0453500	2.52154	6.47e-10	up					Os03g0627100	3.54432	0.0197023	up
Os02g0269200	4.5359	3.6e-47	up	Os02g0455400	3.52244	6.19e-28	up					Os03g0628800	1.00516	0.000454802	up
Os02g0269650	3.62445	0.0017783	up	Os02g0461000	5.39232	4.57e-05	up					Os03g0629900	1.36257	0.0329646	up
Os02g0272400	1.45943	0.143899	up	Os02g0461400	4.75489	0.000560058	up					Os03g0635800	1.46512	0.007935	up
Os02g0273000	3.02424	1.17e-54	up	Os02g0461700	1.42931	0.000154381	up					Os03g0639800	1.45799	0.110659	up
Os02g0274000	1.64342	3.34e-23	up	Os02g0462000	1.00934	0.0185725	up					Os03g0642450	3.54432	0.00370012	up
Os02g0274100	1.81188	5.9e-25	up	Os02g0462800	3.78905	7.3e-13	up					Os03g0643300	2.16367	0.046643	up
Os02g0274900	2.2377	5.37e-53	up	Os02g0465600	2.79593	6.04e-08	up					Os03g0645100	1.34244	7.89e-11	up
Os02g0275200	2.40447	3.36e-07	up	Os02g0465900	1.59422	1.16e-05	up					Os03g0645200	3.9386	0.00426552	up
Os02g0277600	2.84099	7.19e-70	up	Os02g0466400	3.78189	2.99e-10	up					Os03g0646100	1.59991	0.0026383	up
Os02g0280000	1.96683	0.0166135	up	Os02g0467000	1.62449	0.00373345	up					Os03g0646200	2.32193	2.51e-05	up
Os02g0280500	3.29544	1.21e-07	up	Os02g0467600	1.26742	8.59e-05	up					Os03g0647400	2.92283	1.2e-07	up
Os02g0281200	2.36257	3.47e-17	up	Os02g0469300	2.59593	8.06e-11	up					Os03g0648500	1.07554	0.0901505	up
Os02g0282600	3.2854	0.00951968	up	Os02g0469900	2.54749	0.000276509	up					Os03g0649000	1.27563	0.0793888	up
Os02g0283800	1.75197	3.41e-12	up	Os02g0473200	2.72396	4.83e-72	up					Os03g0650200	1.72289	2.2e-05	up
Os02g0288000	2.44184	8.38e-08	up	Os02g0475300	1.03177	0.000106332	up					Os03g0650700	1.31177	0.0180716	up
Os02g0288400	4.19376	6.13e-08	up	Os02g0477300	3.63227	0.000249893	up					Os03g0651950	6.70505	7.14e-09	up
Os02g0293350	2.42518	4.39e-09	up	Os02g0478700	3.53172	0.000175383	up					Os03g0655100	2.78948	3.66e-06	up
[truncated: 12,068 more rows]

## Sheet: Table S5
Table S5. Comparison of DEGs between leaf (L) and root (R).
[truncated: 11,748 more rows]

[truncated: 6 more sheets: Table S6, Table S7, Table S8, Table S9, Table S10, Table S11]
